# Supplementary material for: Combined Analysis of Multi-Study miRNA and mRNA Expression Data Shows Overlap of Selected miRNAs Involved in West Nile Virus Infections
Source: Genes (Basel). 2024 Aug 5;15(8):1030. doi: 10.3390/genes15081030 (PMC11353516; doi:10.3390/genes15081030)
Supplement: Supplementary file 1 [file genes-15-01030-s001.zip]

Archive with 3 entries (3 files):
- Supplemental_Materials.pdf
- SupplementaryTable_S5_KEGG_enrichment.csv
- SupplementaryTable_S6_GO_enrichment.csv
