# Supplementary material for: Combined Analysis of Multi-Study miRNA and mRNA Expression Data Shows Overlap of Selected miRNAs Involved in West Nile Virus Infections
Source: Genes (Basel). 2024 Aug 5;15(8):1030. doi: 10.3390/genes15081030 (PMC11353516; doi:10.3390/genes15081030)
Supplement: Supplementary file 1 [file genes-15-01030-s001.zip › SupplementaryTable_S5_KEGG_enrichment.csv]

	Name	Score	Name	Score
mmu05164	mmu05164	1,6274671676697e-14	Influenza A - Mus musculus (house mouse)	1,6274671676697e-14
mmu05169	mmu05169	2,16373480050136e-13	Epstein-Barr virus infection - Mus musculus (house mouse)	2,16373480050136e-13
mmu04620	mmu04620	2,3898726821182e-10	Toll-like receptor signaling pathway - Mus musculus (house mouse)	2,3898726821182e-10
mmu04623	mmu04623	5,04732515199453e-10	Cytosolic DNA-sensing pathway - Mus musculus (house mouse)	5,04732515199453e-10
mmu05168	mmu05168	1e-09	Herpes simplex virus 1 infection - Mus musculus (house mouse)	1e-09
mmu05167	mmu05167	1,33626093775265e-09	Kaposi sarcoma-associated herpesvirus infection - Mus musculus (house mouse)	1,33626093775265e-09
mmu05152	mmu05152	1,77107045107071e-09	Tuberculosis - Mus musculus (house mouse)	1,77107045107071e-09
mmu04621	mmu04621	3,45163928954061e-09	NOD-like receptor signaling pathway - Mus musculus (house mouse)	3,45163928954061e-09
mmu05160	mmu05160	6,50203640479832e-09	Hepatitis C - Mus musculus (house mouse)	6,50203640479832e-09
mmu05162	mmu05162	1,31746047373996e-08	Measles - Mus musculus (house mouse)	1,31746047373996e-08
mmu05142	mmu05142	2,54794124439625e-08	Chagas disease - Mus musculus (house mouse)	2,54794124439625e-08
mmu05165	mmu05165	3,14501849193368e-08	Human papillomavirus infection - Mus musculus (house mouse)	3,14501849193368e-08
mmu05170	mmu05170	5,30395978764624e-08	Human immunodeficiency virus 1 infection - Mus musculus (house mouse)	5,30395978764624e-08
mmu05171	mmu05171	6,9761862050704e-08	Coronavirus disease - COVID-19 - Mus musculus (house mouse)	6,9761862050704e-08
mmu05417	mmu05417	8,4716796633553e-08	Lipid and atherosclerosis - Mus musculus (house mouse)	8,4716796633553e-08
mmu05320	mmu05320	8,51348899194954e-08	Autoimmune thyroid disease - Mus musculus (house mouse)	8,51348899194954e-08
mmu04668	mmu04668	1,22698068035763e-07	TNF signaling pathway - Mus musculus (house mouse)	1,22698068035763e-07
mmu04650	mmu04650	2,47588772110864e-07	Natural killer cell mediated cytotoxicity - Mus musculus (house mouse)	2,47588772110864e-07
mmu05163	mmu05163	4,57144000628676e-07	Human cytomegalovirus infection - Mus musculus (house mouse)	4,57144000628676e-07
mmu05323	mmu05323	5,95317847993783e-07	Rheumatoid arthritis - Mus musculus (house mouse)	5,95317847993783e-07
mmu04380	mmu04380	7,59714096815143e-07	Osteoclast differentiation - Mus musculus (house mouse)	7,59714096815143e-07
mmu04060	mmu04060	8,9946619616246e-07	Cytokine-cytokine receptor interaction - Mus musculus (house mouse)	8,9946619616246e-07
mmu04936	mmu04936	1,024e-06	Alcoholic liver disease - Mus musculus (house mouse)	1,024e-06
mmu05135	mmu05135	1,18495467016349e-06	Yersinia infection - Mus musculus (house mouse)	1,18495467016349e-06
mmu04622	mmu04622	1,81511744396595e-06	RIG-I-like receptor signaling pathway - Mus musculus (house mouse)	1,81511744396595e-06
mmu04630	mmu04630	2,49604425830816e-06	JAK-STAT signaling pathway - Mus musculus (house mouse)	2,49604425830816e-06
mmu05145	mmu05145	2,79101958867222e-06	Toxoplasmosis - Mus musculus (house mouse)	2,79101958867222e-06
mmu03250	mmu03250	4,03791206083441e-06	Viral life cycle - HIV-1 - Mus musculus (house mouse)	4,03791206083441e-06
mmu04145	mmu04145	8,88242020101849e-06	Phagosome - Mus musculus (house mouse)	8,88242020101849e-06
mmu04217	mmu04217	1,08782393747499e-05	Necroptosis - Mus musculus (house mouse)	1,08782393747499e-05
mmu05161	mmu05161	1,88636075617598e-05	Hepatitis B - Mus musculus (house mouse)	1,88636075617598e-05
mmu04061	mmu04061	3,29960886814083e-05	Viral protein interaction with cytokine and cytokine receptor - Mus musculus (house mouse)	3,29960886814083e-05
mmu05235	mmu05235	4,38089430691772e-05	PD-L1 expression and PD-1 checkpoint pathway in cancer - Mus musculus (house mouse)	4,38089430691772e-05
mmu04062	mmu04062	5,90489999999999e-05	Chemokine signaling pathway - Mus musculus (house mouse)	5,90489999999999e-05
mmu05330	mmu05330	0,000100605643124894	Allograft rejection - Mus musculus (house mouse)	0,000100605643124894
mmu04933	mmu04933	0,000139670342822195	AGE-RAGE signaling pathway in diabetic complications - Mus musculus (house mouse)	0,000139670342822195
mmu05144	mmu05144	0,000156115294772707	Malaria - Mus musculus (house mouse)	0,000156115294772707
mmu05166	mmu05166	0,000160730907370926	Human T-cell leukemia virus 1 infection - Mus musculus (house mouse)	0,000160730907370926
mmu04066	mmu04066	0,000253530902641524	HIF-1 signaling pathway - Mus musculus (house mouse)	0,000253530902641524
mmu04612	mmu04612	0,000318658165086123	Antigen processing and presentation - Mus musculus (house mouse)	0,000318658165086123
mmu05332	mmu05332	0,000318658165086123	Graft-versus-host disease - Mus musculus (house mouse)	0,000318658165086123
mmu04151	mmu04151	0,000720980943921041	PI3K-Akt signaling pathway - Mus musculus (house mouse)	0,000720980943921041
mmu04940	mmu04940	0,000779264000000001	Type I diabetes mellitus - Mus musculus (house mouse)	0,000779264000000001
mmu05321	mmu05321	0,000786937620034293	Inflammatory bowel disease - Mus musculus (house mouse)	0,000786937620034293
mmu04514	mmu04514	0,000903947985477498	Cell adhesion molecules - Mus musculus (house mouse)	0,000903947985477498
mmu04625	mmu04625	0,00118198449639433	C-type lectin receptor signaling pathway - Mus musculus (house mouse)	0,00118198449639433
mmu05132	mmu05132	0,001436859	Salmonella infection - Mus musculus (house mouse)	0,001436859
mmu05133	mmu05133	0,001469026	Pertussis - Mus musculus (house mouse)	0,001469026
mmu04657	mmu04657	0,00163162920151857	IL-17 signaling pathway - Mus musculus (house mouse)	0,00163162920151857
mmu05418	mmu05418	0,00169883651328331	Fluid shear stress and atherosclerosis - Mus musculus (house mouse)	0,00169883651328331
mmu05140	mmu05140	0,00195516074394742	Leishmaniasis - Mus musculus (house mouse)	0,00195516074394742
mmu04218	mmu04218	0,00264647911822141	Cellular senescence - Mus musculus (house mouse)	0,00264647911822141
mmu04210	mmu04210	0,00277899815992813	Apoptosis - Mus musculus (house mouse)	0,00277899815992813
mmu04917	mmu04917	0,00494148632890532	Prolactin signaling pathway - Mus musculus (house mouse)	0,00494148632890532
mmu03050	mmu03050	0,00584727416295724	Proteasome - Mus musculus (house mouse)	0,00584727416295724
mmu04935	mmu04935	0,00622413649159509	Growth hormone synthesis, secretion and action - Mus musculus (house mouse)	0,00622413649159509
mmu05416	mmu05416	0,0107169857789876	Viral myocarditis - Mus musculus (house mouse)	0,0107169857789876
mmu05203	mmu05203	0,0160713415293224	Viral carcinogenesis - Mus musculus (house mouse)	0,0160713415293224
mmu05202	mmu05202	0,019630673353263	Transcriptional misregulation in cancer - Mus musculus (house mouse)	0,019630673353263
mmu04640	mmu04640	0,0222562896288486	Hematopoietic cell lineage - Mus musculus (house mouse)	0,0222562896288486
mmu04024	mmu04024	0,0240071315231411	cAMP signaling pathway - Mus musculus (house mouse)	0,0240071315231411
mmu04010	mmu04010	0,0304579616649871	MAPK signaling pathway - Mus musculus (house mouse)	0,0304579616649871
mmu04144	mmu04144	0,0312699144579044	Endocytosis - Mus musculus (house mouse)	0,0312699144579044
mmu04064	mmu04064	0,0354995797097615	NF-kappa B signaling pathway - Mus musculus (house mouse)	0,0354995797097615
mmu04659	mmu04659	0,0392957491185104	Th17 cell differentiation - Mus musculus (house mouse)	0,0392957491185104
mmu05322	mmu05322	0,0482126521132812	Systemic lupus erythematosus - Mus musculus (house mouse)	0,0482126521132812
mmu04672	mmu04672	0,0503572445035514	Intestinal immune network for IgA production - Mus musculus (house mouse)	0,0503572445035514
mmu05340	mmu05340	0,0545355890380045	Primary immunodeficiency - Mus musculus (house mouse)	0,0545355890380045
mmu04658	mmu04658	0,063693824	Th1 and Th2 cell differentiation - Mus musculus (house mouse)	0,063693824
mmu04610	mmu04610	0,0686959510833179	Complement and coagulation cascades - Mus musculus (house mouse)	0,0686959510833179
mmu04148	mmu04148	0,0763254001165159	Efferocytosis - Mus musculus (house mouse)	0,0763254001165159
mmu05221	mmu05221	0,0799853647663447	Acute myeloid leukemia - Mus musculus (house mouse)	0,0799853647663447
mmu05134	mmu05134	0,098396202261406	Legionellosis - Mus musculus (house mouse)	0,098396202261406
mmu05146	mmu05146	0,098396202261406	Amoebiasis - Mus musculus (house mouse)	0,098396202261406
mmu01232	mmu01232	0,0998843673178258	Nucleotide metabolism - Mus musculus (house mouse)	0,0998843673178258
mmu04613	mmu04613	0,112242732950302	Neutrophil extracellular trap formation - Mus musculus (house mouse)	0,112242732950302
mmu04120	mmu04120	0,122928328945177	Ubiquitin mediated proteolysis - Mus musculus (house mouse)	0,122928328945177
mmu05143	mmu05143	0,142889406075141	African trypanosomiasis - Mus musculus (house mouse)	0,142889406075141
mmu04930	mmu04930	0,148468143424711	Type II diabetes mellitus - Mus musculus (house mouse)	0,148468143424711
mmu04510	mmu04510	0,150096884927383	Focal adhesion - Mus musculus (house mouse)	0,150096884927383
mmu04611	mmu04611	0,165403092428154	Platelet activation - Mus musculus (house mouse)	0,165403092428154
mmu05222	mmu05222	0,190725316527906	Small cell lung cancer - Mus musculus (house mouse)	0,190725316527906
mmu05214	mmu05214	0,239854584644813	Glioma - Mus musculus (house mouse)	0,239854584644813
mmu04115	mmu04115	0,272946757248346	p53 signaling pathway - Mus musculus (house mouse)	0,272946757248346
mmu04670	mmu04670	0,275327966873602	Leukocyte transendothelial migration - Mus musculus (house mouse)	0,275327966873602
mmu04660	mmu04660	0,313925055488864	T cell receptor signaling pathway - Mus musculus (house mouse)	0,313925055488864
mmu04666	mmu04666	0,343742108359157	Fc gamma R-mediated phagocytosis - Mus musculus (house mouse)	0,343742108359157
mmu05020	mmu05020	0,368583901208484	Prion disease - Mus musculus (house mouse)	0,368583901208484
mmu04371	mmu04371	0,433330782262615	Apelin signaling pathway - Mus musculus (house mouse)	0,433330782262615
mmu00340	mmu00340	0,452214648810492	Histidine metabolism - Mus musculus (house mouse)	0,452214648810492
mmu05310	mmu05310	0,495461577048766	Asthma - Mus musculus (house mouse)	0,495461577048766
mmu05150	mmu05150	0,499697988785156	Staphylococcus aureus infection - Mus musculus (house mouse)	0,499697988785156
mmu02010	mmu02010	0,505174491277882	ABC transporters - Mus musculus (house mouse)	0,505174491277882
mmu05410	mmu05410	0,506715921696072	Hypertrophic cardiomyopathy - Mus musculus (house mouse)	0,506715921696072
mmu05205	mmu05205	0,559867397859313	Proteoglycans in cancer - Mus musculus (house mouse)	0,559867397859313
mmu04931	mmu04931	0,565658247643564	Insulin resistance - Mus musculus (house mouse)	0,565658247643564
mmu04015	mmu04015	0,634583557780117	Rap1 signaling pathway - Mus musculus (house mouse)	0,634583557780117
mmu04216	mmu04216	0,697500130908276	Ferroptosis - Mus musculus (house mouse)	0,697500130908276
mmu04926	mmu04926	0,785895889109626	Relaxin signaling pathway - Mus musculus (house mouse)	0,785895889109626
mmu04972	mmu04972	0,859544382772462	Pancreatic secretion - Mus musculus (house mouse)	0,859544382772462
mmu04370	mmu04370	0,871278103463383	VEGF signaling pathway - Mus musculus (house mouse)	0,871278103463383
mmu05212	mmu05212	0,888586850984127	Pancreatic cancer - Mus musculus (house mouse)	0,888586850984127
mmu04932	mmu04932	0,889674320636556	Non-alcoholic fatty liver disease - Mus musculus (house mouse)	0,889674320636556
mmu01521	mmu01521	0,963349646773898	EGFR tyrosine kinase inhibitor resistance - Mus musculus (house mouse)	0,963349646773898
mmu05213	mmu05213	1	Endometrial cancer - Mus musculus (house mouse)	1
mmu05218	mmu05218	1	Melanoma - Mus musculus (house mouse)	1
mmu05223	mmu05223	1	Non-small cell lung cancer - Mus musculus (house mouse)	1
mmu05220	mmu05220	1	Chronic myeloid leukemia - Mus musculus (house mouse)	1
mmu04068	mmu04068	1	FoxO signaling pathway - Mus musculus (house mouse)	1
mmu05216	mmu05216	1	Thyroid cancer - Mus musculus (house mouse)	1
mmu05210	mmu05210	1	Colorectal cancer - Mus musculus (house mouse)	1
mmu00071	mmu00071	1	Fatty acid degradation - Mus musculus (house mouse)	1
mmu00380	mmu00380	1	Tryptophan metabolism - Mus musculus (house mouse)	1
mmu00240	mmu00240	1	Pyrimidine metabolism - Mus musculus (house mouse)	1
mmu04919	mmu04919	1	Thyroid hormone signaling pathway - Mus musculus (house mouse)	1
mmu04340	mmu04340	1	Hedgehog signaling pathway - Mus musculus (house mouse)	1
mmu04929	mmu04929	1	GnRH secretion - Mus musculus (house mouse)	1
mmu00533	mmu00533	1	Glycosaminoglycan biosynthesis - keratan sulfate - Mus musculus (house mouse)	1
mmu00230	mmu00230	1	Purine metabolism - Mus musculus (house mouse)	1
mmu04920	mmu04920	1	Adipocytokine signaling pathway - Mus musculus (house mouse)	1
mmu00910	mmu00910	1	Nitrogen metabolism - Mus musculus (house mouse)	1
mmu05224	mmu05224	1	Breast cancer - Mus musculus (house mouse)	1
mmu00120	mmu00120	1	Primary bile acid biosynthesis - Mus musculus (house mouse)	1
mmu04924	mmu04924	1	Renin secretion - Mus musculus (house mouse)	1
mmu05226	mmu05226	1	Gastric cancer - Mus musculus (house mouse)	1
mmu00061	mmu00061	1	Fatty acid biosynthesis - Mus musculus (house mouse)	1
mmu01240	mmu01240	1	Biosynthesis of cofactors - Mus musculus (house mouse)	1
mmu04110	mmu04110	1	Cell cycle - Mus musculus (house mouse)	1
mmu00531	mmu00531	1	Glycosaminoglycan degradation - Mus musculus (house mouse)	1
mmu00770	mmu00770	1	Pantothenate and CoA biosynthesis - Mus musculus (house mouse)	1
mmu04146	mmu04146	1	Peroxisome - Mus musculus (house mouse)	1
mmu03320	mmu03320	1	PPAR signaling pathway - Mus musculus (house mouse)	1
mmu04512	mmu04512	1	ECM-receptor interaction - Mus musculus (house mouse)	1
mmu01522	mmu01522	1	Endocrine resistance - Mus musculus (house mouse)	1
mmu05225	mmu05225	1	Hepatocellular carcinoma - Mus musculus (house mouse)	1
mmu05231	mmu05231	1	Choline metabolism in cancer - Mus musculus (house mouse)	1
mmu05215	mmu05215	1	Prostate cancer - Mus musculus (house mouse)	1
mmu05012	mmu05012	1	Parkinson disease - Mus musculus (house mouse)	1
mmu04922	mmu04922	1	Glucagon signaling pathway - Mus musculus (house mouse)	1
mmu00053	mmu00053	1	Ascorbate and aldarate metabolism - Mus musculus (house mouse)	1
mmu00410	mmu00410	1	beta-Alanine metabolism - Mus musculus (house mouse)	1
mmu04725	mmu04725	1	Cholinergic synapse - Mus musculus (house mouse)	1
mmu04928	mmu04928	1	Parathyroid hormone synthesis, secretion and action - Mus musculus (house mouse)	1
mmu05219	mmu05219	1	Bladder cancer - Mus musculus (house mouse)	1
mmu04071	mmu04071	1	Sphingolipid signaling pathway - Mus musculus (house mouse)	1
mmu04152	mmu04152	1	AMPK signaling pathway - Mus musculus (house mouse)	1
mmu00620	mmu00620	1	Pyruvate metabolism - Mus musculus (house mouse)	1
mmu04915	mmu04915	1	Estrogen signaling pathway - Mus musculus (house mouse)	1
mmu04728	mmu04728	1	Dopaminergic synapse - Mus musculus (house mouse)	1
mmu04820	mmu04820	1	Cytoskeleton in muscle cells - Mus musculus (house mouse)	1
mmu00565	mmu00565	1	Ether lipid metabolism - Mus musculus (house mouse)	1
mmu04973	mmu04973	1	Carbohydrate digestion and absorption - Mus musculus (house mouse)	1
mmu04550	mmu04550	1	Signaling pathways regulating pluripotency of stem cells - Mus musculus (house mouse)	1
mmu04979	mmu04979	1	Cholesterol metabolism - Mus musculus (house mouse)	1
mmu05017	mmu05017	1	Spinocerebellar ataxia - Mus musculus (house mouse)	1
mmu04270	mmu04270	1	Vascular smooth muscle contraction - Mus musculus (house mouse)	1
mmu00330	mmu00330	1	Arginine and proline metabolism - Mus musculus (house mouse)	1
mmu00270	mmu00270	1	Cysteine and methionine metabolism - Mus musculus (house mouse)	1
mmu00600	mmu00600	1	Sphingolipid metabolism - Mus musculus (house mouse)	1
mmu00280	mmu00280	1	Valine, leucine and isoleucine degradation - Mus musculus (house mouse)	1
mmu04923	mmu04923	1	Regulation of lipolysis in adipocytes - Mus musculus (house mouse)	1
mmu04921	mmu04921	1	Oxytocin signaling pathway - Mus musculus (house mouse)	1
mmu04730	mmu04730	1	Long-term depression - Mus musculus (house mouse)	1
mmu04390	mmu04390	1	Hippo signaling pathway - Mus musculus (house mouse)	1
mmu04213	mmu04213	1	Longevity regulating pathway - multiple species - Mus musculus (house mouse)	1
mmu01212	mmu01212	1	Fatty acid metabolism - Mus musculus (house mouse)	1
mmu04934	mmu04934	1	Cushing syndrome - Mus musculus (house mouse)	1
mmu00561	mmu00561	1	Glycerolipid metabolism - Mus musculus (house mouse)	1
mmu05217	mmu05217	1	Basal cell carcinoma - Mus musculus (house mouse)	1
mmu00310	mmu00310	1	Lysine degradation - Mus musculus (house mouse)	1
mmu04140	mmu04140	1	Autophagy - animal - Mus musculus (house mouse)	1
mmu04664	mmu04664	1	Fc epsilon RI signaling pathway - Mus musculus (house mouse)	1
mmu00010	mmu00010	1	Glycolysis / Gluconeogenesis - Mus musculus (house mouse)	1
mmu04720	mmu04720	1	Long-term potentiation - Mus musculus (house mouse)	1
mmu04022	mmu04022	1	cGMP-PKG signaling pathway - Mus musculus (house mouse)	1
mmu05230	mmu05230	1	Central carbon metabolism in cancer - Mus musculus (house mouse)	1
mmu05211	mmu05211	1	Renal cell carcinoma - Mus musculus (house mouse)	1
mmu04310	mmu04310	1	Wnt signaling pathway - Mus musculus (house mouse)	1
mmu04927	mmu04927	1	Cortisol synthesis and secretion - Mus musculus (house mouse)	1
mmu00480	mmu00480	1	Glutathione metabolism - Mus musculus (house mouse)	1
mmu04918	mmu04918	1	Thyroid hormone synthesis - Mus musculus (house mouse)	1
mmu04971	mmu04971	1	Gastric acid secretion - Mus musculus (house mouse)	1
mmu01524	mmu01524	1	Platinum drug resistance - Mus musculus (house mouse)	1
mmu05206	mmu05206	1	MicroRNAs in cancer - Mus musculus (house mouse)	1
mmu04012	mmu04012	1	ErbB signaling pathway - Mus musculus (house mouse)	1
mmu04662	mmu04662	1	B cell receptor signaling pathway - Mus musculus (house mouse)	1
mmu04540	mmu04540	1	Gap junction - Mus musculus (house mouse)	1
mmu05412	mmu05412	1	Arrhythmogenic right ventricular cardiomyopathy - Mus musculus (house mouse)	1
mmu04970	mmu04970	1	Salivary secretion - Mus musculus (house mouse)	1
mmu04211	mmu04211	1	Longevity regulating pathway - Mus musculus (house mouse)	1
mmu04912	mmu04912	1	GnRH signaling pathway - Mus musculus (house mouse)	1
mmu04914	mmu04914	1	Progesterone-mediated oocyte maturation - Mus musculus (house mouse)	1
mmu00983	mmu00983	1	Drug metabolism - other enzymes - Mus musculus (house mouse)	1
mmu04070	mmu04070	1	Phosphatidylinositol signaling system - Mus musculus (house mouse)	1
mmu00564	mmu00564	1	Glycerophospholipid metabolism - Mus musculus (house mouse)	1
mmu04713	mmu04713	1	Circadian entrainment - Mus musculus (house mouse)	1
mmu04916	mmu04916	1	Melanogenesis - Mus musculus (house mouse)	1
mmu04925	mmu04925	1	Aldosterone synthesis and secretion - Mus musculus (house mouse)	1
mmu05414	mmu05414	1	Dilated cardiomyopathy - Mus musculus (house mouse)	1
mmu05207	mmu05207	1	Chemical carcinogenesis - receptor activation - Mus musculus (house mouse)	1
mmu04974	mmu04974	1	Protein digestion and absorption - Mus musculus (house mouse)	1
mmu04350	mmu04350	1	TGF-beta signaling pathway - Mus musculus (house mouse)	1
mmu04714	mmu04714	1	Thermogenesis - Mus musculus (house mouse)	1
mmu05022	mmu05022	1	Pathways of neurodegeneration - multiple diseases - Mus musculus (house mouse)	1
mmu04724	mmu04724	1	Glutamatergic synapse - Mus musculus (house mouse)	1
mmu04722	mmu04722	1	Neurotrophin signaling pathway - Mus musculus (house mouse)	1
mmu04114	mmu04114	1	Oocyte meiosis - Mus musculus (house mouse)	1
mmu05010	mmu05010	1	Alzheimer disease - Mus musculus (house mouse)	1
mmu04750	mmu04750	1	Inflammatory mediator regulation of TRP channels - Mus musculus (house mouse)	1
mmu04142	mmu04142	1	Lysosome - Mus musculus (house mouse)	1
mmu04726	mmu04726	1	Serotonergic synapse - Mus musculus (house mouse)	1
mmu04910	mmu04910	1	Insulin signaling pathway - Mus musculus (house mouse)	1
mmu04072	mmu04072	1	Phospholipase D signaling pathway - Mus musculus (house mouse)	1
mmu04723	mmu04723	1	Retrograde endocannabinoid signaling - Mus musculus (house mouse)	1
mmu04261	mmu04261	1	Adrenergic signaling in cardiomyocytes - Mus musculus (house mouse)	1
mmu04150	mmu04150	1	mTOR signaling pathway - Mus musculus (house mouse)	1
mmu04530	mmu04530	1	Tight junction - Mus musculus (house mouse)	1
mmu04141	mmu04141	1	Protein processing in endoplasmic reticulum - Mus musculus (house mouse)	1
mmu05014	mmu05014	1	Amyotrophic lateral sclerosis - Mus musculus (house mouse)	1
mmu05415	mmu05415	1	Diabetic cardiomyopathy - Mus musculus (house mouse)	1
mmu04080	mmu04080	1	Neuroactive ligand-receptor interaction - Mus musculus (house mouse)	1
mmu05208	mmu05208	1	Chemical carcinogenesis - reactive oxygen species - Mus musculus (house mouse)	1
mmu04810	mmu04810	1	Regulation of actin cytoskeleton - Mus musculus (house mouse)	1
mmu04014	mmu04014	1	Ras signaling pathway - Mus musculus (house mouse)	1
mmu04020	mmu04020	1	Calcium signaling pathway - Mus musculus (house mouse)	1
mmu05016	mmu05016	1	Huntington disease - Mus musculus (house mouse)	1
mmu01523	mmu01523	1	Antifolate resistance - Mus musculus (house mouse)	1
mmu04215	mmu04215	1	Apoptosis - multiple species - Mus musculus (house mouse)	1
mmu00760	mmu00760	1	Nicotinate and nicotinamide metabolism - Mus musculus (house mouse)	1
mmu05030	mmu05030	1	Cocaine addiction - Mus musculus (house mouse)	1
mmu00052	mmu00052	1	Galactose metabolism - Mus musculus (house mouse)	1
mmu05031	mmu05031	1	Amphetamine addiction - Mus musculus (house mouse)	1
mmu00500	mmu00500	1	Starch and sucrose metabolism - Mus musculus (house mouse)	1
mmu00670	mmu00670	1	One carbon pool by folate - Mus musculus (house mouse)	1
mmu00051	mmu00051	1	Fructose and mannose metabolism - Mus musculus (house mouse)	1
mmu04966	mmu04966	1	Collecting duct acid secretion - Mus musculus (house mouse)	1
mmu03260	mmu03260	1	Virion - Human immunodeficiency virus - Mus musculus (house mouse)	1
mmu03266	mmu03266	1	Virion - Herpesvirus - Mus musculus (house mouse)	1
mmu04721	mmu04721	1	Synaptic vesicle cycle - Mus musculus (house mouse)	1
mmu05100	mmu05100	1	Bacterial invasion of epithelial cells - Mus musculus (house mouse)	1
mmu04978	mmu04978	1	Mineral absorption - Mus musculus (house mouse)	1
mmu01250	mmu01250	1	Biosynthesis of nucleotide sugars - Mus musculus (house mouse)	1
mmu00250	mmu00250	1	Alanine, aspartate and glutamate metabolism - Mus musculus (house mouse)	1
mmu00514	mmu00514	1	Other types of O-glycan biosynthesis - Mus musculus (house mouse)	1
mmu00860	mmu00860	1	Porphyrin metabolism - Mus musculus (house mouse)	1
mmu00220	mmu00220	1	Arginine biosynthesis - Mus musculus (house mouse)	1
mmu04964	mmu04964	1	Proximal tubule bicarbonate reclamation - Mus musculus (house mouse)	1
mmu04976	mmu04976	1	Bile secretion - Mus musculus (house mouse)	1
mmu00515	mmu00515	1	Mannose type O-glycan biosynthesis - Mus musculus (house mouse)	1
mmu00534	mmu00534	1	Glycosaminoglycan biosynthesis - heparan sulfate / heparin - Mus musculus (house mouse)	1
mmu00520	mmu00520	1	Amino sugar and nucleotide sugar metabolism - Mus musculus (house mouse)	1
mmu00510	mmu00510	1	N-Glycan biosynthesis - Mus musculus (house mouse)	1
mmu00601	mmu00601	1	Glycosphingolipid biosynthesis - lacto and neolacto series - Mus musculus (house mouse)	1
mmu04911	mmu04911	1	Insulin secretion - Mus musculus (house mouse)	1
mmu00062	mmu00062	1	Fatty acid elongation - Mus musculus (house mouse)	1
mmu00590	mmu00590	1	Arachidonic acid metabolism - Mus musculus (house mouse)	1
mmu04727	mmu04727	1	GABAergic synapse - Mus musculus (house mouse)	1
mmu00630	mmu00630	1	Glyoxylate and dicarboxylate metabolism - Mus musculus (house mouse)	1
mmu04330	mmu04330	1	Notch signaling pathway - Mus musculus (house mouse)	1
mmu04520	mmu04520	1	Adherens junction - Mus musculus (house mouse)	1
mmu04913	mmu04913	1	Ovarian steroidogenesis - Mus musculus (house mouse)	1
mmu04130	mmu04130	1	SNARE interactions in vesicular transport - Mus musculus (house mouse)	1
mmu01040	mmu01040	1	Biosynthesis of unsaturated fatty acids - Mus musculus (house mouse)	1
mmu04710	mmu04710	1	Circadian rhythm - Mus musculus (house mouse)	1
mmu04137	mmu04137	1	Mitophagy - animal - Mus musculus (house mouse)	1
mmu00260	mmu00260	1	Glycine, serine and threonine metabolism - Mus musculus (house mouse)	1
mmu05033	mmu05033	1	Nicotine addiction - Mus musculus (house mouse)	1
mmu00513	mmu00513	1	Various types of N-glycan biosynthesis - Mus musculus (house mouse)	1
mmu04962	mmu04962	1	Vasopressin-regulated water reabsorption - Mus musculus (house mouse)	1
mmu01230	mmu01230	1	Biosynthesis of amino acids - Mus musculus (house mouse)	1
mmu03410	mmu03410	1	Base excision repair - Mus musculus (house mouse)	1
mmu01200	mmu01200	1	Carbon metabolism - Mus musculus (house mouse)	1
mmu05204	mmu05204	1	Chemical carcinogenesis - DNA adducts - Mus musculus (house mouse)	1
mmu05032	mmu05032	1	Morphine addiction - Mus musculus (house mouse)	1
mmu05034	mmu05034	1	Alcoholism - Mus musculus (house mouse)	1
mmu04360	mmu04360	1	Axon guidance - Mus musculus (house mouse)	1
mmu00980	mmu00980	1	Metabolism of xenobiotics by cytochrome P450 - Mus musculus (house mouse)	1
mmu03018	mmu03018	1	RNA degradation - Mus musculus (house mouse)	1
mmu00140	mmu00140	1	Steroid hormone biosynthesis - Mus musculus (house mouse)	1
mmu03013	mmu03013	1	Nucleocytoplasmic transport - Mus musculus (house mouse)	1
mmu03008	mmu03008	1	Ribosome biogenesis in eukaryotes - Mus musculus (house mouse)	1
mmu00190	mmu00190	1	Oxidative phosphorylation - Mus musculus (house mouse)	1
mmu04814	mmu04814	1	Motor proteins - Mus musculus (house mouse)	1
mmu00450	mmu00450	1	Selenocompound metabolism - Mus musculus (house mouse)	1
mmu03015	mmu03015	1	mRNA surveillance pathway - Mus musculus (house mouse)	1
mmu00730	mmu00730	1	Thiamine metabolism - Mus musculus (house mouse)	1
mmu00790	mmu00790	1	Folate biosynthesis - Mus musculus (house mouse)	1
mmu03030	mmu03030	1	DNA replication - Mus musculus (house mouse)	1
mmu00562	mmu00562	1	Inositol phosphate metabolism - Mus musculus (house mouse)	1
mmu00830	mmu00830	1	Retinol metabolism - Mus musculus (house mouse)	1
mmu00591	mmu00591	1	Linoleic acid metabolism - Mus musculus (house mouse)	1
mmu04260	mmu04260	1	Cardiac muscle contraction - Mus musculus (house mouse)	1
mmu00130	mmu00130	1	Ubiquinone and other terpenoid-quinone biosynthesis - Mus musculus (house mouse)	1
mmu03265	mmu03265	1	Virion - Ebolavirus, Lyssavirus and Morbillivirus - Mus musculus (house mouse)	1
mmu00360	mmu00360	1	Phenylalanine metabolism - Mus musculus (house mouse)	1
mmu00650	mmu00650	1	Butanoate metabolism - Mus musculus (house mouse)	1
mmu04392	mmu04392	1	Hippo signaling pathway - multiple species - Mus musculus (house mouse)	1
mmu00020	mmu00020	1	Citrate cycle (TCA cycle) - Mus musculus (house mouse)	1
mmu00040	mmu00040	1	Pentose and glucuronate interconversions - Mus musculus (house mouse)	1
mmu04614	mmu04614	1	Renin-angiotensin system - Mus musculus (house mouse)	1
mmu04960	mmu04960	1	Aldosterone-regulated sodium reabsorption - Mus musculus (house mouse)	1
mmu04742	mmu04742	1	Taste transduction - Mus musculus (house mouse)	1
mmu00350	mmu00350	1	Tyrosine metabolism - Mus musculus (house mouse)	1
mmu03060	mmu03060	1	Protein export - Mus musculus (house mouse)	1
mmu03440	mmu03440	1	Homologous recombination - Mus musculus (house mouse)	1
mmu03022	mmu03022	1	Basal transcription factors - Mus musculus (house mouse)	1
mmu03010	mmu03010	1	Ribosome - Mus musculus (house mouse)	1
mmu04961	mmu04961	1	Endocrine and other factor-regulated calcium reabsorption - Mus musculus (house mouse)	1
mmu00982	mmu00982	1	Drug metabolism - cytochrome P450 - Mus musculus (house mouse)	1
mmu03040	mmu03040	1	Spliceosome - Mus musculus (house mouse)	1
mmu01210	mmu01210	1	2-Oxocarboxylic acid metabolism - Mus musculus (house mouse)	1
mmu00785	mmu00785	1	Lipoic acid metabolism - Mus musculus (house mouse)	1
mmu04136	mmu04136	1	Autophagy - other - Mus musculus (house mouse)	1
mmu00640	mmu00640	1	Propanoate metabolism - Mus musculus (house mouse)	1
mmu03020	mmu03020	1	RNA polymerase - Mus musculus (house mouse)	1
mmu03082	mmu03082	1	ATP-dependent chromatin remodeling - Mus musculus (house mouse)	1
mmu04977	mmu04977	1	Vitamin digestion and absorption - Mus musculus (house mouse)	1
mmu04744	mmu04744	1	Phototransduction - Mus musculus (house mouse)	1
mmu00920	mmu00920	1	Sulfur metabolism - Mus musculus (house mouse)	1
mmu04980	mmu04980	1	Cobalamin transport and metabolism - Mus musculus (house mouse)	1
mmu00030	mmu00030	1	Pentose phosphate pathway - Mus musculus (house mouse)	1
mmu03430	mmu03430	1	Mismatch repair - Mus musculus (house mouse)	1
mmu03420	mmu03420	1	Nucleotide excision repair - Mus musculus (house mouse)	1
mmu03264	mmu03264	1	Virion - Flavivirus - Mus musculus (house mouse)	1
mmu00100	mmu00100	1	Steroid biosynthesis - Mus musculus (house mouse)	1
mmu04950	mmu04950	1	Maturity onset diabetes of the young - Mus musculus (house mouse)	1
mmu03450	mmu03450	1	Non-homologous end-joining - Mus musculus (house mouse)	1
mmu04975	mmu04975	1	Fat digestion and absorption - Mus musculus (house mouse)	1
mmu00430	mmu00430	1	Taurine and hypotaurine metabolism - Mus musculus (house mouse)	1
mmu00604	mmu00604	1	Glycosphingolipid biosynthesis - ganglio series - Mus musculus (house mouse)	1
mmu03083	mmu03083	1	Polycomb repressive complex - Mus musculus (house mouse)	1
mmu03460	mmu03460	1	Fanconi anemia pathway - Mus musculus (house mouse)	1
mmu00900	mmu00900	1	Terpenoid backbone biosynthesis - Mus musculus (house mouse)	1
mmu00592	mmu00592	1	alpha-Linolenic acid metabolism - Mus musculus (house mouse)	1
mmu00511	mmu00511	1	Other glycan degradation - Mus musculus (house mouse)	1
mmu00563	mmu00563	1	Glycosylphosphatidylinositol (GPI)-anchor biosynthesis - Mus musculus (house mouse)	1
mmu00603	mmu00603	1	Glycosphingolipid biosynthesis - globo and isoglobo series - Mus musculus (house mouse)	1
mmu00512	mmu00512	1	Mucin type O-glycan biosynthesis - Mus musculus (house mouse)	1
mmu00532	mmu00532	1	Glycosaminoglycan biosynthesis - chondroitin sulfate / dermatan sulfate - Mus musculus (house mouse)	1
mmu00970	mmu00970	1	Aminoacyl-tRNA biosynthesis - Mus musculus (house mouse)	1
