# Supplementary material for: Combined Analysis of Multi-Study miRNA and mRNA Expression Data Shows Overlap of Selected miRNAs Involved in West Nile Virus Infections
Source: Genes (Basel). 2024 Aug 5;15(8):1030. doi: 10.3390/genes15081030 (PMC11353516; doi:10.3390/genes15081030)
Supplement: Supplementary file 1 [file genes-15-01030-s001.zip › SupplementaryTable_S6_GO_enrichment.csv]

	Name	Score	Name	Score
double-stranded RNA binding	double-stranded RNA binding	1,32809892798476e-15	GO:0003725	1,32809892798476e-15
cytokine activity	cytokine activity	1,9621622284156e-14	GO:0005125	1,9621622284156e-14
cytokine receptor binding	cytokine receptor binding	1,9621622284156e-14	GO:0005126	1,9621622284156e-14
G protein-coupled receptor binding	G protein-coupled receptor binding	4,26980680138185e-12	GO:0001664	4,26980680138185e-12
GTPase activity	GTPase activity	3,51748079884014e-11	GO:0003924	3,51748079884014e-11
GTP binding	GTP binding	5,1919091003333e-11	GO:0005525	5,1919091003333e-11
guanyl nucleotide binding	guanyl nucleotide binding	7,08519462171577e-11	GO:0019001	7,08519462171577e-11
guanyl ribonucleotide binding	guanyl ribonucleotide binding	7,84229135985729e-11	GO:0032561	7,84229135985729e-11
nucleotidyltransferase activity	nucleotidyltransferase activity	1,43351759707799e-10	GO:0016779	1,43351759707799e-10
enzyme inhibitor activity	enzyme inhibitor activity	2,94357741579313e-10	GO:0004857	2,94357741579313e-10
CARD domain binding	CARD domain binding	4,82295009988459e-10	GO:0050700	4,82295009988459e-10
chemokine receptor binding	chemokine receptor binding	1,19532817135866e-09	GO:0042379	1,19532817135866e-09
acetylcholine receptor inhibitor activity	acetylcholine receptor inhibitor activity	2,67678534326217e-09	GO:0030550	2,67678534326217e-09
kinase regulator activity	kinase regulator activity	4,37228216461502e-09	GO:0019207	4,37228216461502e-09
type I interferon receptor binding	type I interferon receptor binding	5,29722133259969e-09	GO:0005132	5,29722133259969e-09
G protein activity	G protein activity	7,14986765353092e-09	GO:0003925	7,14986765353092e-09
NAD+ ADP-ribosyltransferase activity	NAD+ ADP-ribosyltransferase activity	7,40179428755876e-09	GO:0003950	7,40179428755876e-09
signaling receptor inhibitor activity	signaling receptor inhibitor activity	8,59477486356705e-09	GO:0030547	8,59477486356705e-09
chemokine activity	chemokine activity	1,11644762193612e-08	GO:0008009	1,11644762193612e-08
peptide antigen binding	peptide antigen binding	1,11644762193612e-08	GO:0042605	1,11644762193612e-08
NAD+-protein ADP-ribosyltransferase activity	NAD+-protein ADP-ribosyltransferase activity	1,37775472073791e-08	GO:1990404	1,37775472073791e-08
acetylcholine receptor binding	acetylcholine receptor binding	1,59072779053002e-08	GO:0033130	1,59072779053002e-08
TAP binding	TAP binding	2,16425135083399e-08	GO:0046977	2,16425135083399e-08
acetylcholine receptor regulator activity	acetylcholine receptor regulator activity	3,57976637597403e-08	GO:0030548	3,57976637597403e-08
heparin binding	heparin binding	3,85717423806626e-08	GO:0008201	3,85717423806626e-08
neurotransmitter receptor regulator activity	neurotransmitter receptor regulator activity	3,86689892365372e-08	GO:0099602	3,86689892365372e-08
glycosaminoglycan binding	glycosaminoglycan binding	4,17426688914171e-08	GO:0005539	4,17426688914171e-08
CCR chemokine receptor binding	CCR chemokine receptor binding	8,07661992421695e-08	GO:0048020	8,07661992421695e-08
endopeptidase inhibitor activity	endopeptidase inhibitor activity	8,66547130432791e-08	GO:0004866	8,66547130432791e-08
sulfur compound binding	sulfur compound binding	1,03050809223549e-07	GO:1901681	1,03050809223549e-07
endopeptidase regulator activity	endopeptidase regulator activity	1,22191210951631e-07	GO:0061135	1,22191210951631e-07
ubiquitin-like protein ligase binding	ubiquitin-like protein ligase binding	1,53491313585492e-07	GO:0044389	1,53491313585492e-07
amide binding	amide binding	1,53491313585492e-07	GO:0033218	1,53491313585492e-07
TAP complex binding	TAP complex binding	1,74382811900226e-07	GO:0062061	1,74382811900226e-07
peptidase inhibitor activity	peptidase inhibitor activity	2,06214249578752e-07	GO:0030414	2,06214249578752e-07
TAP1 binding	TAP1 binding	2,16313068219009e-07	GO:0046978	2,16313068219009e-07
TAP2 binding	TAP2 binding	2,66277994308217e-07	GO:0046979	2,66277994308217e-07
pattern recognition receptor activity	pattern recognition receptor activity	2,66277994308217e-07	GO:0038187	2,66277994308217e-07
pentosyltransferase activity	pentosyltransferase activity	3,1149009666895e-07	GO:0016763	3,1149009666895e-07
ubiquitin protein ligase binding	ubiquitin protein ligase binding	6,75150791502106e-07	GO:0031625	6,75150791502106e-07
adenylyltransferase activity	adenylyltransferase activity	6,94698131510554e-07	GO:0070566	6,94698131510554e-07
MHC class I protein binding	MHC class I protein binding	8,09498250377624e-07	GO:0042288	8,09498250377624e-07
protein kinase activator activity	protein kinase activator activity	9,87069112254881e-07	GO:0030295	9,87069112254881e-07
peptidase regulator activity	peptidase regulator activity	1,21751535781876e-06	GO:0061134	1,21751535781876e-06
kinase activator activity	kinase activator activity	1,65263016501462e-06	GO:0019209	1,65263016501462e-06
peptide binding	peptide binding	2,05751800655647e-06	GO:0042277	2,05751800655647e-06
MHC protein binding	MHC protein binding	2,72305269079212e-06	GO:0042287	2,72305269079212e-06
CXCR chemokine receptor binding	CXCR chemokine receptor binding	3,22856915558061e-06	GO:0045236	3,22856915558061e-06
protein kinase regulator activity	protein kinase regulator activity	4,26148817693443e-06	GO:0019887	4,26148817693443e-06
beta-2-microglobulin binding	beta-2-microglobulin binding	4,42868860597272e-06	GO:0030881	4,42868860597272e-06
protein serine/threonine kinase activator activity	protein serine/threonine kinase activator activity	5,1306629685185e-06	GO:0043539	5,1306629685185e-06
phosphatidylglycerol binding	phosphatidylglycerol binding	5,1306629685185e-06	GO:1901611	5,1306629685185e-06
antigen binding	antigen binding	5,46079253393812e-06	GO:0003823	5,46079253393812e-06
death domain binding	death domain binding	6,84006147794874e-06	GO:0070513	6,84006147794874e-06
endopeptidase activity	endopeptidase activity	6,88664737069754e-06	GO:0004175	6,88664737069754e-06
BH domain binding	BH domain binding	7,23565069590944e-06	GO:0051400	7,23565069590944e-06
cell adhesion molecule binding	cell adhesion molecule binding	1,04218497042518e-05	GO:0050839	1,04218497042518e-05
cardiolipin binding	cardiolipin binding	1,30829692250109e-05	GO:1901612	1,30829692250109e-05
transcription corepressor activity	transcription corepressor activity	1,84346466372876e-05	GO:0003714	1,84346466372876e-05
T cell receptor binding	T cell receptor binding	2,14752869856515e-05	GO:0042608	2,14752869856515e-05
helicase activity	helicase activity	2,53231461886881e-05	GO:0004386	2,53231461886881e-05
aminoacyltransferase activity	aminoacyltransferase activity	2,54780302587714e-05	GO:0016755	2,54780302587714e-05
CD8 receptor binding	CD8 receptor binding	2,87762578846175e-05	GO:0042610	2,87762578846175e-05
immune receptor activity	immune receptor activity	3,77123319827895e-05	GO:0140375	3,77123319827895e-05
ubiquitin-like protein ligase activity	ubiquitin-like protein ligase activity	3,97279627772033e-05	GO:0061659	3,97279627772033e-05
natural killer cell lectin-like receptor binding	natural killer cell lectin-like receptor binding	4,70103641168828e-05	GO:0046703	4,70103641168828e-05
ubiquitin-like protein transferase activity	ubiquitin-like protein transferase activity	5,99625921475443e-05	GO:0019787	5,99625921475443e-05
phospholipid binding	phospholipid binding	7,42936503566025e-05	GO:0005543	7,42936503566025e-05
integrin binding	integrin binding	8,43327174868126e-05	GO:0005178	8,43327174868126e-05
exonuclease activity, active with either ribo- or deoxyribonucleic acids and producing 5'-phosphomonoesters	exonuclease activity, active with either ribo- or deoxyribonucleic acids and producing 5'-phosphomonoesters	8,83039336963085e-05	GO:0016796	8,83039336963085e-05
lyase activity	lyase activity	0,000124008044615973	GO:0016829	0,000124008044615973
transcription coactivator activity	transcription coactivator activity	0,000148407229713587	GO:0003713	0,000148407229713587
nuclease activity	nuclease activity	0,000163117078509861	GO:0004518	0,000163117078509861
threonine-type peptidase activity	threonine-type peptidase activity	0,000165148009014494	GO:0070003	0,000165148009014494
single-stranded RNA binding	single-stranded RNA binding	0,000171874635596255	GO:0003727	0,000171874635596255
ubiquitin protein ligase activity	ubiquitin protein ligase activity	0,000176368195898891	GO:0061630	0,000176368195898891
ubiquitin-protein transferase activity	ubiquitin-protein transferase activity	0,000227671525909085	GO:0004842	0,000227671525909085
GDP binding	GDP binding	0,000228810954690416	GO:0019003	0,000228810954690416
RNA helicase activity	RNA helicase activity	0,000255869768181533	GO:0003724	0,000255869768181533
ubiquitin-like protein binding	ubiquitin-like protein binding	0,000263059434950071	GO:0032182	0,000263059434950071
ATP-dependent activity, acting on RNA	ATP-dependent activity, acting on RNA	0,000327282483072859	GO:0008186	0,000327282483072859
ATP hydrolysis activity	ATP hydrolysis activity	0,000344550613910005	GO:0016887	0,000344550613910005
hydrolase activity, acting on carbon-nitrogen (but not peptide) bonds	hydrolase activity, acting on carbon-nitrogen (but not peptide) bonds	0,000415682210799291	GO:0016810	0,000415682210799291
cytokine binding	cytokine binding	0,000426694483061455	GO:0019955	0,000426694483061455
chemoattractant activity	chemoattractant activity	0,000459066596900314	GO:0042056	0,000459066596900314
metalloendopeptidase inhibitor activity	metalloendopeptidase inhibitor activity	0,000464712751613372	GO:0008191	0,000464712751613372
carbohydrate binding	carbohydrate binding	0,000597335435176356	GO:0030246	0,000597335435176356
GTPase regulator activity	GTPase regulator activity	0,000599186934559869	GO:0030695	0,000599186934559869
nucleoside-triphosphatase regulator activity	nucleoside-triphosphatase regulator activity	0,000611708681033177	GO:0060589	0,000611708681033177
3'-5'-DNA exonuclease activity	3'-5'-DNA exonuclease activity	0,00061375180387527	GO:0008296	0,00061375180387527
1-phosphatidylinositol-3-kinase regulator activity	1-phosphatidylinositol-3-kinase regulator activity	0,000663035490465045	GO:0046935	0,000663035490465045
immunoglobulin receptor activity	immunoglobulin receptor activity	0,000736018225295184	GO:0019763	0,000736018225295184
glycosyltransferase activity	glycosyltransferase activity	0,000761853357195475	GO:0016757	0,000761853357195475
molecular sequestering activity	molecular sequestering activity	0,00103443335293008	GO:0140313	0,00103443335293008
actin binding	actin binding	0,0011146039715674	GO:0003779	0,0011146039715674
DNA exonuclease activity, producing 5'-phosphomonoesters	DNA exonuclease activity, producing 5'-phosphomonoesters	0,00119472849320721	GO:0016895	0,00119472849320721
cytokine receptor activity	cytokine receptor activity	0,00155515794713003	GO:0004896	0,00155515794713003
serine-type endopeptidase activity	serine-type endopeptidase activity	0,00156402195432993	GO:0004252	0,00156402195432993
amide transmembrane transporter activity	amide transmembrane transporter activity	0,00160178333280469	GO:0042887	0,00160178333280469
serine-type endopeptidase inhibitor activity	serine-type endopeptidase inhibitor activity	0,00171344640591298	GO:0004867	0,00171344640591298
exonuclease activity	exonuclease activity	0,00178119675255261	GO:0004527	0,00178119675255261
tumor necrosis factor receptor binding	tumor necrosis factor receptor binding	0,0018461488208307	GO:0005164	0,0018461488208307
tumor necrosis factor receptor superfamily binding	tumor necrosis factor receptor superfamily binding	0,0018461488208307	GO:0032813	0,0018461488208307
MHC protein complex binding	MHC protein complex binding	0,00186143119449452	GO:0023023	0,00186143119449452
single-stranded DNA exodeoxyribonuclease activity	single-stranded DNA exodeoxyribonuclease activity	0,00196664789869842	GO:0008297	0,00196664789869842
DNA exonuclease activity	DNA exonuclease activity	0,00242000379464373	GO:0004529	0,00242000379464373
serine-type peptidase activity	serine-type peptidase activity	0,00268884177573507	GO:0008236	0,00268884177573507
14-3-3 protein binding	14-3-3 protein binding	0,00272911190341716	GO:0071889	0,00272911190341716
hydrolase activity, acting on carbon-nitrogen (but not peptide) bonds, in cyclic amidines	hydrolase activity, acting on carbon-nitrogen (but not peptide) bonds, in cyclic amidines	0,00285692295527494	GO:0016814	0,00285692295527494
GDP phosphatase activity	GDP phosphatase activity	0,00295935084096231	GO:0004382	0,00295935084096231
ubiquitin binding	ubiquitin binding	0,00295935084096231	GO:0043130	0,00295935084096231
phosphatase binding	phosphatase binding	0,00304302794654807	GO:0019902	0,00304302794654807
immunoglobulin binding	immunoglobulin binding	0,00312536500996858	GO:0019865	0,00312536500996858
serine hydrolase activity	serine hydrolase activity	0,00321937201123399	GO:0017171	0,00321937201123399
amyloid-beta binding	amyloid-beta binding	0,00326139331662065	GO:0001540	0,00326139331662065
protein heterodimerization activity	protein heterodimerization activity	0,00350484110294328	GO:0046982	0,00350484110294328
phosphoric ester hydrolase activity	phosphoric ester hydrolase activity	0,003508906069932	GO:0042578	0,003508906069932
lipase activator activity	lipase activator activity	0,0036192342736787	GO:0060229	0,0036192342736787
protease binding	protease binding	0,00387879774297054	GO:0002020	0,00387879774297054
phosphotyrosine residue binding	phosphotyrosine residue binding	0,00408032665335369	GO:0001784	0,00408032665335369
RNA nuclease activity	RNA nuclease activity	0,00417622511107184	GO:0004540	0,00417622511107184
spectrin binding	spectrin binding	0,00433036431007235	GO:0030507	0,00433036431007235
protein-folding chaperone binding	protein-folding chaperone binding	0,00509207343868467	GO:0051087	0,00509207343868467
peptidoglycan binding	peptidoglycan binding	0,00555422549865834	GO:0042834	0,00555422549865834
phosphatase activity	phosphatase activity	0,00682178690444285	GO:0016791	0,00682178690444285
3'-5' exonuclease activity	3'-5' exonuclease activity	0,00707329861378048	GO:0008408	0,00707329861378048
peptide transmembrane transporter activity	peptide transmembrane transporter activity	0,00721451775503255	GO:1904680	0,00721451775503255
ADP binding	ADP binding	0,00756672416938506	GO:0043531	0,00756672416938506
phospholipase activator activity	phospholipase activator activity	0,00793588164028187	GO:0016004	0,00793588164028187
growth factor activity	growth factor activity	0,00803746109350171	GO:0008083	0,00803746109350171
protein phosphorylated amino acid binding	protein phosphorylated amino acid binding	0,00866318300254104	GO:0045309	0,00866318300254104
collagen binding	collagen binding	0,00874037112032898	GO:0005518	0,00874037112032898
carboxylic acid binding	carboxylic acid binding	0,009231167456362	GO:0031406	0,009231167456362
growth factor receptor binding	growth factor receptor binding	0,0103035988833432	GO:0070851	0,0103035988833432
peptidase activator activity	peptidase activator activity	0,0104768201235784	GO:0016504	0,0104768201235784
phosphatidylinositol binding	phosphatidylinositol binding	0,0105146913159921	GO:0035091	0,0105146913159921
chloride channel activity	chloride channel activity	0,0105146913159921	GO:0005254	0,0105146913159921
U3 snoRNA binding	U3 snoRNA binding	0,0111192796825104	GO:0034511	0,0111192796825104
oligosaccharide binding	oligosaccharide binding	0,0117926740156527	GO:0070492	0,0117926740156527
organic acid binding	organic acid binding	0,0123392441510837	GO:0043177	0,0123392441510837
DNA nuclease activity	DNA nuclease activity	0,0125850831072648	GO:0004536	0,0125850831072648
RNA polymerase II-specific DNA-binding transcription factor binding	RNA polymerase II-specific DNA-binding transcription factor binding	0,0141488235485507	GO:0061629	0,0141488235485507
protein folding chaperone	protein folding chaperone	0,0144247659509571	GO:0044183	0,0144247659509571
kinase inhibitor activity	kinase inhibitor activity	0,0144247659509571	GO:0019210	0,0144247659509571
cysteine-type peptidase activity	cysteine-type peptidase activity	0,0144586644491806	GO:0008234	0,0144586644491806
ribonucleoprotein complex binding	ribonucleoprotein complex binding	0,014705241326303	GO:0043021	0,014705241326303
fibronectin binding	fibronectin binding	0,0151291427062846	GO:0001968	0,0151291427062846
nucleoside diphosphate phosphatase activity	nucleoside diphosphate phosphatase activity	0,016486676999755	GO:0017110	0,016486676999755
promoter-specific chromatin binding	promoter-specific chromatin binding	0,0176796023038426	GO:1990841	0,0176796023038426
ubiquitination-like modification-dependent protein binding	ubiquitination-like modification-dependent protein binding	0,0194282818690156	GO:0140035	0,0194282818690156
proteoglycan binding	proteoglycan binding	0,0228909512655341	GO:0043394	0,0228909512655341
phosphatidylserine binding	phosphatidylserine binding	0,0240047240713153	GO:0001786	0,0240047240713153
catalytic activity, acting on RNA	catalytic activity, acting on RNA	0,0248458716362337	GO:0140098	0,0248458716362337
STAT family protein binding	STAT family protein binding	0,0251037406628797	GO:0097677	0,0251037406628797
monoatomic anion channel activity	monoatomic anion channel activity	0,0258875849886569	GO:0005253	0,0258875849886569
modification-dependent protein binding	modification-dependent protein binding	0,025999081245128	GO:0140030	0,025999081245128
catalytic activity, acting on DNA	catalytic activity, acting on DNA	0,0282276363936861	GO:0140097	0,0282276363936861
magnesium ion binding	magnesium ion binding	0,028648178100913	GO:0000287	0,028648178100913
pyridoxal phosphate binding	pyridoxal phosphate binding	0,0302915371929971	GO:0030170	0,0302915371929971
active transmembrane transporter activity	active transmembrane transporter activity	0,0302915371929971	GO:0022804	0,0302915371929971
chloride transmembrane transporter activity	chloride transmembrane transporter activity	0,0303952401171518	GO:0015108	0,0303952401171518
inorganic anion transmembrane transporter activity	inorganic anion transmembrane transporter activity	0,031452403228904	GO:0015103	0,031452403228904
MHC class II protein complex binding	MHC class II protein complex binding	0,0337832462736401	GO:0023026	0,0337832462736401
Hsp90 protein binding	Hsp90 protein binding	0,0348106095555822	GO:0051879	0,0348106095555822
vitamin B6 binding	vitamin B6 binding	0,0352361483566252	GO:0070279	0,0352361483566252
complement binding	complement binding	0,0366595961505818	GO:0001848	0,0366595961505818
deaminase activity	deaminase activity	0,0376646892702836	GO:0019239	0,0376646892702836
ABC-type transporter activity	ABC-type transporter activity	0,0391321014471636	GO:0140359	0,0391321014471636
extracellular matrix structural constituent	extracellular matrix structural constituent	0,0391321014471636	GO:0005201	0,0391321014471636
monoatomic anion transmembrane transporter activity	monoatomic anion transmembrane transporter activity	0,0398783882969829	GO:0008509	0,0398783882969829
cholesterol binding	cholesterol binding	0,0479938112742526	GO:0015485	0,0479938112742526
lipopolysaccharide binding	lipopolysaccharide binding	0,0491475843924501	GO:0001530	0,0491475843924501
guanyl-nucleotide exchange factor activity	guanyl-nucleotide exchange factor activity	0,0514007446275009	GO:0005085	0,0514007446275009
phosphoprotein binding	phosphoprotein binding	0,0576871364761496	GO:0051219	0,0576871364761496
hormone binding	hormone binding	0,0582156303898395	GO:0042562	0,0582156303898395
protein tyrosine kinase activity	protein tyrosine kinase activity	0,0594367010906733	GO:0004713	0,0594367010906733
protein phosphatase binding	protein phosphatase binding	0,0606478173797009	GO:0019903	0,0606478173797009
GTPase activator activity	GTPase activator activity	0,0609384035851723	GO:0005096	0,0609384035851723
heat shock protein binding	heat shock protein binding	0,0618950290957502	GO:0031072	0,0618950290957502
RNA exonuclease activity, producing 5'-phosphomonoesters	RNA exonuclease activity, producing 5'-phosphomonoesters	0,0619029968523598	GO:0016896	0,0619029968523598
ATPase-coupled transmembrane transporter activity	ATPase-coupled transmembrane transporter activity	0,0626510811718771	GO:0042626	0,0626510811718771
tubulin binding	tubulin binding	0,0643627820314178	GO:0015631	0,0643627820314178
phosphatidylinositol-3,4-bisphosphate binding	phosphatidylinositol-3,4-bisphosphate binding	0,0684825144884599	GO:0043325	0,0684825144884599
cargo receptor activity	cargo receptor activity	0,0687984967135309	GO:0038024	0,0687984967135309
RNA exonuclease activity	RNA exonuclease activity	0,0785831534171145	GO:0004532	0,0785831534171145
glycolipid binding	glycolipid binding	0,0830114331864759	GO:0051861	0,0830114331864759
primary active transmembrane transporter activity	primary active transmembrane transporter activity	0,0832873496156263	GO:0015399	0,0832873496156263
purinergic nucleotide receptor activity	purinergic nucleotide receptor activity	0,0869861293389826	GO:0001614	0,0869861293389826
nucleotide receptor activity	nucleotide receptor activity	0,0910976486707585	GO:0016502	0,0910976486707585
deubiquitinase activity	deubiquitinase activity	0,0925562293641486	GO:0101005	0,0925562293641486
histone ubiquitin ligase activity	histone ubiquitin ligase activity	0,0932055585852164	GO:0140852	0,0932055585852164
steroid binding	steroid binding	0,0947781807709452	GO:0005496	0,0947781807709452
carbon-carbon lyase activity	carbon-carbon lyase activity	0,0949493818656873	GO:0016830	0,0949493818656873
transmembrane transporter binding	transmembrane transporter binding	0,101689210123675	GO:0044325	0,101689210123675
ubiquitin-like protein peptidase activity	ubiquitin-like protein peptidase activity	0,11091068068974	GO:0019783	0,11091068068974
acyltransferase activity, transferring groups other than amino-acyl groups	acyltransferase activity, transferring groups other than amino-acyl groups	0,11091068068974	GO:0016747	0,11091068068974
RNA polymerase II core promoter sequence-specific DNA binding	RNA polymerase II core promoter sequence-specific DNA binding	0,111364835053428	GO:0000979	0,111364835053428
iron-sulfur cluster binding	iron-sulfur cluster binding	0,112333088504399	GO:0051536	0,112333088504399
Toll-like receptor binding	Toll-like receptor binding	0,11380177983236	GO:0035325	0,11380177983236
3'-5'-RNA exonuclease activity	3'-5'-RNA exonuclease activity	0,114226690930516	GO:0000175	0,114226690930516
cell adhesion mediator activity	cell adhesion mediator activity	0,115173879424175	GO:0098631	0,115173879424175
protein phosphatase 2A binding	protein phosphatase 2A binding	0,116694282976014	GO:0051721	0,116694282976014
nuclear receptor binding	nuclear receptor binding	0,116758760527466	GO:0016922	0,116758760527466
protein self-association	protein self-association	0,117884236361815	GO:0043621	0,117884236361815
secondary active transmembrane transporter activity	secondary active transmembrane transporter activity	0,118361506953472	GO:0015291	0,118361506953472
sterol binding	sterol binding	0,122081987061963	GO:0032934	0,122081987061963
proteasome binding	proteasome binding	0,126566704594222	GO:0070628	0,126566704594222
monoatomic ion channel activity	monoatomic ion channel activity	0,129038093345805	GO:0005216	0,129038093345805
alcohol binding	alcohol binding	0,130815962587717	GO:0043178	0,130815962587717
NAD+ binding	NAD+ binding	0,133615471423167	GO:0070403	0,133615471423167
SH3 domain binding	SH3 domain binding	0,136162239601407	GO:0017124	0,136162239601407
hormone activity	hormone activity	0,136552598694704	GO:0005179	0,136552598694704
scavenger receptor activity	scavenger receptor activity	0,137494836938855	GO:0005044	0,137494836938855
vitamin binding	vitamin binding	0,140893084808504	GO:0019842	0,140893084808504
acetyltransferase activity	acetyltransferase activity	0,146020305918159	GO:0016407	0,146020305918159
calmodulin binding	calmodulin binding	0,14849167372896	GO:0005516	0,14849167372896
C-C chemokine receptor activity	C-C chemokine receptor activity	0,152084921662159	GO:0016493	0,152084921662159
amino acid transmembrane transporter activity	amino acid transmembrane transporter activity	0,152186511996037	GO:0015171	0,152186511996037
G protein-coupled purinergic nucleotide receptor activity	G protein-coupled purinergic nucleotide receptor activity	0,155130204025031	GO:0045028	0,155130204025031
metal cluster binding	metal cluster binding	0,157096140459647	GO:0051540	0,157096140459647
modified amino acid binding	modified amino acid binding	0,16135063541246	GO:0072341	0,16135063541246
scaffold protein binding	scaffold protein binding	0,181747812941737	GO:0097110	0,181747812941737
protein tyrosine kinase binding	protein tyrosine kinase binding	0,184613242138694	GO:1990782	0,184613242138694
G protein-coupled chemoattractant receptor activity	G protein-coupled chemoattractant receptor activity	0,188011047594921	GO:0001637	0,188011047594921
complement component C1q complex binding	complement component C1q complex binding	0,190888880416267	GO:0001849	0,190888880416267
phospholipase activity	phospholipase activity	0,193493384131479	GO:0004620	0,193493384131479
chemokine receptor activity	chemokine receptor activity	0,195133537443105	GO:0004950	0,195133537443105
snoRNA binding	snoRNA binding	0,195133537443105	GO:0030515	0,195133537443105
NAD binding	NAD binding	0,196515970070673	GO:0051287	0,196515970070673
C-C chemokine binding	C-C chemokine binding	0,209944919181364	GO:0019957	0,209944919181364
K63-linked polyubiquitin modification-dependent protein binding	K63-linked polyubiquitin modification-dependent protein binding	0,218489639656601	GO:0070530	0,218489639656601
flavin adenine dinucleotide binding	flavin adenine dinucleotide binding	0,228780261354602	GO:0050660	0,228780261354602
cysteine-type deubiquitinase activity	cysteine-type deubiquitinase activity	0,244523441951214	GO:0004843	0,244523441951214
histone acetyltransferase binding	histone acetyltransferase binding	0,246121103918597	GO:0035035	0,246121103918597
amino acid binding	amino acid binding	0,247377858670155	GO:0016597	0,247377858670155
growth factor binding	growth factor binding	0,249793747825961	GO:0019838	0,249793747825961
carboxylic acid transmembrane transporter activity	carboxylic acid transmembrane transporter activity	0,272279089850452	GO:0046943	0,272279089850452
organic acid transmembrane transporter activity	organic acid transmembrane transporter activity	0,276165882436385	GO:0005342	0,276165882436385
receptor tyrosine kinase binding	receptor tyrosine kinase binding	0,278247457122154	GO:0030971	0,278247457122154
nuclear androgen receptor binding	nuclear androgen receptor binding	0,286420291612081	GO:0050681	0,286420291612081
phosphatidylethanolamine binding	phosphatidylethanolamine binding	0,300611620678977	GO:0008429	0,300611620678977
phosphoprotein phosphatase activity	phosphoprotein phosphatase activity	0,301582423910313	GO:0004721	0,301582423910313
protein serine/threonine kinase activity	protein serine/threonine kinase activity	0,30632298882657	GO:0004674	0,30632298882657
organic anion transmembrane transporter activity	organic anion transmembrane transporter activity	0,306758703003803	GO:0008514	0,306758703003803
phosphate ion binding	phosphate ion binding	0,306758703003803	GO:0042301	0,306758703003803
phosphatidylinositol 3-kinase binding	phosphatidylinositol 3-kinase binding	0,325870195545097	GO:0043548	0,325870195545097
core promoter sequence-specific DNA binding	core promoter sequence-specific DNA binding	0,336283383443525	GO:0001046	0,336283383443525
receptor antagonist activity	receptor antagonist activity	0,345312502731251	GO:0048019	0,345312502731251
non-membrane spanning protein tyrosine kinase activity	non-membrane spanning protein tyrosine kinase activity	0,357785091773666	GO:0004715	0,357785091773666
lipid transporter activity	lipid transporter activity	0,357954523919307	GO:0005319	0,357954523919307
insulin-like growth factor receptor binding	insulin-like growth factor receptor binding	0,358807166435896	GO:0005159	0,358807166435896
transcription regulator inhibitor activity	transcription regulator inhibitor activity	0,363302673627976	GO:0140416	0,363302673627976
FAD binding	FAD binding	0,368877609104201	GO:0071949	0,368877609104201
JUN kinase binding	JUN kinase binding	0,402237040601332	GO:0008432	0,402237040601332
ubiquitin-protein transferase inhibitor activity	ubiquitin-protein transferase inhibitor activity	0,402735784977749	GO:0055105	0,402735784977749
aldehyde dehydrogenase (NAD+) activity	aldehyde dehydrogenase (NAD+) activity	0,408611962535622	GO:0004029	0,408611962535622
extracellular matrix binding	extracellular matrix binding	0,421672061746396	GO:0050840	0,421672061746396
adenosine deaminase activity	adenosine deaminase activity	0,42989061229654	GO:0004000	0,42989061229654
phospholipase C activity	phospholipase C activity	0,436132899204159	GO:0004629	0,436132899204159
chemokine binding	chemokine binding	0,440336058891239	GO:0019956	0,440336058891239
nitrite reductase activity	nitrite reductase activity	0,44041251311596	GO:0098809	0,44041251311596
opsonin binding	opsonin binding	0,44041251311596	GO:0001846	0,44041251311596
CD4 receptor binding	CD4 receptor binding	0,446668985423219	GO:0042609	0,446668985423219
5'-nucleotidase activity	5'-nucleotidase activity	0,461865649195445	GO:0008253	0,461865649195445
cysteine-type endopeptidase regulator activity involved in apoptotic process	cysteine-type endopeptidase regulator activity involved in apoptotic process	0,470507844721754	GO:0043028	0,470507844721754
cysteine-type endopeptidase activity	cysteine-type endopeptidase activity	0,471560653955307	GO:0004197	0,471560653955307
phosphatidylinositol phosphate binding	phosphatidylinositol phosphate binding	0,495105725796108	GO:1901981	0,495105725796108
microtubule binding	microtubule binding	0,496714451461111	GO:0008017	0,496714451461111
mRNA binding	mRNA binding	0,517109556788557	GO:0003729	0,517109556788557
phosphatidylinositol-4,5-bisphosphate binding	phosphatidylinositol-4,5-bisphosphate binding	0,520466560748379	GO:0005546	0,520466560748379
hydrolase activity, acting on carbon-nitrogen (but not peptide) bonds, in linear amides	hydrolase activity, acting on carbon-nitrogen (but not peptide) bonds, in linear amides	0,520525094714657	GO:0016811	0,520525094714657
ATPase binding	ATPase binding	0,526703483262262	GO:0051117	0,526703483262262
aldehyde dehydrogenase [NAD(P)+] activity	aldehyde dehydrogenase [NAD(P)+] activity	0,529090323493579	GO:0004030	0,529090323493579
active monoatomic ion transmembrane transporter activity	active monoatomic ion transmembrane transporter activity	0,532932962872911	GO:0022853	0,532932962872911
platelet-derived growth factor binding	platelet-derived growth factor binding	0,534833958461797	GO:0048407	0,534833958461797
ribosome binding	ribosome binding	0,584584640461999	GO:0043022	0,584584640461999
exogenous protein binding	exogenous protein binding	0,589534905171847	GO:0140272	0,589534905171847
polyubiquitin modification-dependent protein binding	polyubiquitin modification-dependent protein binding	0,5918498370546	GO:0031593	0,5918498370546
nucleotidase activity	nucleotidase activity	0,614487588513618	GO:0008252	0,614487588513618
ubiquitin-protein transferase regulator activity	ubiquitin-protein transferase regulator activity	0,632629574957167	GO:0055106	0,632629574957167
nucleoside binding	nucleoside binding	0,641401208327167	GO:0001882	0,641401208327167
histone binding	histone binding	0,646826315987724	GO:0042393	0,646826315987724
oxidoreductase activity, acting on other nitrogenous compounds as donors	oxidoreductase activity, acting on other nitrogenous compounds as donors	0,652905974474379	GO:0016661	0,652905974474379
heparan sulfate proteoglycan binding	heparan sulfate proteoglycan binding	0,709235673381753	GO:0043395	0,709235673381753
coreceptor activity	coreceptor activity	0,716709737660951	GO:0015026	0,716709737660951
phosphoric diester hydrolase activity	phosphoric diester hydrolase activity	0,716709737660951	GO:0008081	0,716709737660951
hyaluronic acid binding	hyaluronic acid binding	0,733261118339559	GO:0005540	0,733261118339559
ubiquitin-like modifier activating enzyme activity	ubiquitin-like modifier activating enzyme activity	0,736605238401384	GO:0008641	0,736605238401384
protein tyrosine phosphatase activity	protein tyrosine phosphatase activity	0,737764907140055	GO:0004725	0,737764907140055
polysaccharide binding	polysaccharide binding	0,74052189590617	GO:0030247	0,74052189590617
ligase activity, forming carbon-sulfur bonds	ligase activity, forming carbon-sulfur bonds	0,751896132698372	GO:0016877	0,751896132698372
ATPase-coupled monoatomic cation transmembrane transporter activity	ATPase-coupled monoatomic cation transmembrane transporter activity	0,756058759595896	GO:0019829	0,756058759595896
phosphatidylinositol bisphosphate binding	phosphatidylinositol bisphosphate binding	0,850406014958253	GO:1902936	0,850406014958253
lipase activity	lipase activity	0,883469214972636	GO:0016298	0,883469214972636
O-acyltransferase activity	O-acyltransferase activity	0,884510079455492	GO:0008374	0,884510079455492
cysteine-type endopeptidase inhibitor activity	cysteine-type endopeptidase inhibitor activity	0,896761598410322	GO:0004869	0,896761598410322
phospholipase binding	phospholipase binding	0,908563917535655	GO:0043274	0,908563917535655
ATPase regulator activity	ATPase regulator activity	0,920451394123279	GO:0060590	0,920451394123279
intracellular ligand-gated monoatomic ion channel activity	intracellular ligand-gated monoatomic ion channel activity	0,932423912294387	GO:0005217	0,932423912294387
calcium-dependent protein binding	calcium-dependent protein binding	0,933658338497027	GO:0048306	0,933658338497027
tetrapyrrole binding	tetrapyrrole binding	0,964583890380206	GO:0046906	0,964583890380206
cyclin-dependent protein serine/threonine kinase activator activity	cyclin-dependent protein serine/threonine kinase activator activity	1	GO:0061575	1
BMP binding	BMP binding	1	GO:0036122	1
transforming growth factor beta binding	transforming growth factor beta binding	1	GO:0050431	1
cyclin-dependent protein serine/threonine kinase regulator activity	cyclin-dependent protein serine/threonine kinase regulator activity	1	GO:0016538	1
cAMP response element binding protein binding	cAMP response element binding protein binding	1	GO:0008140	1
glycine transmembrane transporter activity	glycine transmembrane transporter activity	1	GO:0015187	1
calcium channel inhibitor activity	calcium channel inhibitor activity	1	GO:0019855	1
glyceraldehyde-3-phosphate dehydrogenase (NAD+) (non-phosphorylating) activity	glyceraldehyde-3-phosphate dehydrogenase (NAD+) (non-phosphorylating) activity	1	GO:0043878	1
icosatetraenoic acid binding	icosatetraenoic acid binding	1	GO:0050543	1
transforming growth factor beta receptor activity	transforming growth factor beta receptor activity	1	GO:0005024	1
type II transforming growth factor beta receptor binding	type II transforming growth factor beta receptor binding	1	GO:0005114	1
mismatch repair complex binding	mismatch repair complex binding	1	GO:0032404	1
arachidonate-CoA ligase activity	arachidonate-CoA ligase activity	1	GO:0047676	1
activin receptor binding	activin receptor binding	1	GO:0070697	1
transmembrane receptor protein kinase activity	transmembrane receptor protein kinase activity	1	GO:0019199	1
dystroglycan binding	dystroglycan binding	1	GO:0002162	1
type I transforming growth factor beta receptor binding	type I transforming growth factor beta receptor binding	1	GO:0034713	1
sialic acid binding	sialic acid binding	1	GO:0033691	1
oxysterol binding	oxysterol binding	1	GO:0008142	1
inositol 1,4,5 trisphosphate binding	inositol 1,4,5 trisphosphate binding	1	GO:0070679	1
trace-amine receptor activity	trace-amine receptor activity	1	GO:0001594	1
carbonate dehydratase activity	carbonate dehydratase activity	1	GO:0004089	1
long-chain fatty acid-CoA ligase activity	long-chain fatty acid-CoA ligase activity	1	GO:0004467	1
calcium-release channel activity	calcium-release channel activity	1	GO:0015278	1
oxidoreductase activity, acting on CH or CH2 groups	oxidoreductase activity, acting on CH or CH2 groups	1	GO:0016725	1
alanine transmembrane transporter activity	alanine transmembrane transporter activity	1	GO:0022858	1
membrane insertase activity	membrane insertase activity	1	GO:0032977	1
transmembrane receptor protein serine/threonine kinase activity	transmembrane receptor protein serine/threonine kinase activity	1	GO:0004675	1
long-chain fatty acid transporter activity	long-chain fatty acid transporter activity	1	GO:0005324	1
DNA binding, bending	DNA binding, bending	1	GO:0008301	1
low-density lipoprotein particle binding	low-density lipoprotein particle binding	1	GO:0030169	1
phosphatidylinositol phospholipase C activity	phosphatidylinositol phospholipase C activity	1	GO:0004435	1
hydrolase activity, hydrolyzing O-glycosyl compounds	hydrolase activity, hydrolyzing O-glycosyl compounds	1	GO:0004553	1
proline-rich region binding	proline-rich region binding	1	GO:0070064	1
phosphotransferase activity, for other substituted phosphate groups	phosphotransferase activity, for other substituted phosphate groups	1	GO:0016780	1
long-chain fatty acid binding	long-chain fatty acid binding	1	GO:0036041	1
leucine zipper domain binding	leucine zipper domain binding	1	GO:0043522	1
acid-amino acid ligase activity	acid-amino acid ligase activity	1	GO:0016881	1
cholesterol transfer activity	cholesterol transfer activity	1	GO:0120020	1
transmembrane receptor protein serine/threonine kinase binding	transmembrane receptor protein serine/threonine kinase binding	1	GO:0070696	1
sterol transfer activity	sterol transfer activity	1	GO:0120015	1
fatty acid ligase activity	fatty acid ligase activity	1	GO:0015645	1
WW domain binding	WW domain binding	1	GO:0050699	1
ligand-gated calcium channel activity	ligand-gated calcium channel activity	1	GO:0099604	1
CoA-ligase activity	CoA-ligase activity	1	GO:0016405	1
transforming growth factor beta receptor binding	transforming growth factor beta receptor binding	1	GO:0005160	1
LRR domain binding	LRR domain binding	1	GO:0030275	1
2 iron, 2 sulfur cluster binding	2 iron, 2 sulfur cluster binding	1	GO:0051537	1
acid-thiol ligase activity	acid-thiol ligase activity	1	GO:0016878	1
low-density lipoprotein particle receptor binding	low-density lipoprotein particle receptor binding	1	GO:0050750	1
mRNA 3'-UTR AU-rich region binding	mRNA 3'-UTR AU-rich region binding	1	GO:0035925	1
receptor serine/threonine kinase binding	receptor serine/threonine kinase binding	1	GO:0033612	1
lipoprotein particle binding	lipoprotein particle binding	1	GO:0071813	1
protein-lipid complex binding	protein-lipid complex binding	1	GO:0071814	1
hydrolase activity, acting on glycosyl bonds	hydrolase activity, acting on glycosyl bonds	1	GO:0016798	1
carboxy-lyase activity	carboxy-lyase activity	1	GO:0016831	1
protein tyrosine kinase activator activity	protein tyrosine kinase activator activity	1	GO:0030296	1
lipoprotein particle receptor binding	lipoprotein particle receptor binding	1	GO:0070325	1
sterol transporter activity	sterol transporter activity	1	GO:0015248	1
cell-cell adhesion mediator activity	cell-cell adhesion mediator activity	1	GO:0098632	1
molecular condensate scaffold activity	molecular condensate scaffold activity	1	GO:0140693	1
protein carrier chaperone	protein carrier chaperone	1	GO:0140597	1
neuropeptide receptor binding	neuropeptide receptor binding	1	GO:0071855	1
ion channel inhibitor activity	ion channel inhibitor activity	1	GO:0008200	1
ubiquitin conjugating enzyme activity	ubiquitin conjugating enzyme activity	1	GO:0061631	1
organic cation transmembrane transporter activity	organic cation transmembrane transporter activity	1	GO:0015101	1
nucleobase-containing compound kinase activity	nucleobase-containing compound kinase activity	1	GO:0019205	1
channel inhibitor activity	channel inhibitor activity	1	GO:0016248	1
G-protein alpha-subunit binding	G-protein alpha-subunit binding	1	GO:0001965	1
steroid hydroxylase activity	steroid hydroxylase activity	1	GO:0008395	1
transporter inhibitor activity	transporter inhibitor activity	1	GO:0141110	1
ligase activity	ligase activity	1	GO:0016874	1
calcium channel regulator activity	calcium channel regulator activity	1	GO:0005246	1
neutral L-amino acid transmembrane transporter activity	neutral L-amino acid transmembrane transporter activity	1	GO:0015175	1
snRNA binding	snRNA binding	1	GO:0017069	1
ubiquitin-like protein conjugating enzyme activity	ubiquitin-like protein conjugating enzyme activity	1	GO:0061650	1
acetylglucosaminyltransferase activity	acetylglucosaminyltransferase activity	1	GO:0008375	1
iron ion binding	iron ion binding	1	GO:0005506	1
G protein-coupled amine receptor activity	G protein-coupled amine receptor activity	1	GO:0008227	1
ligase activity, forming carbon-nitrogen bonds	ligase activity, forming carbon-nitrogen bonds	1	GO:0016879	1
lipid transfer activity	lipid transfer activity	1	GO:0120013	1
peptide hormone binding	peptide hormone binding	1	GO:0017046	1
kinesin binding	kinesin binding	1	GO:0019894	1
transcription coactivator binding	transcription coactivator binding	1	GO:0001223	1
oxidoreductase activity, acting on the aldehyde or oxo group of donors, NAD or NADP as acceptor	oxidoreductase activity, acting on the aldehyde or oxo group of donors, NAD or NADP as acceptor	1	GO:0016620	1
nucleosomal DNA binding	nucleosomal DNA binding	1	GO:0031492	1
clathrin binding	clathrin binding	1	GO:0030276	1
hydro-lyase activity	hydro-lyase activity	1	GO:0016836	1
transmembrane receptor protein tyrosine kinase activity	transmembrane receptor protein tyrosine kinase activity	1	GO:0004714	1
protein kinase C binding	protein kinase C binding	1	GO:0005080	1
sulfotransferase activity	sulfotransferase activity	1	GO:0008146	1
fatty acid binding	fatty acid binding	1	GO:0005504	1
transcription corepressor binding	transcription corepressor binding	1	GO:0001222	1
oxidoreductase activity, acting on the aldehyde or oxo group of donors	oxidoreductase activity, acting on the aldehyde or oxo group of donors	1	GO:0016903	1
L-amino acid transmembrane transporter activity	L-amino acid transmembrane transporter activity	1	GO:0015179	1
p53 binding	p53 binding	1	GO:0002039	1
tRNA binding	tRNA binding	1	GO:0000049	1
carbon-oxygen lyase activity	carbon-oxygen lyase activity	1	GO:0016835	1
transferase activity, transferring sulphur-containing groups	transferase activity, transferring sulphur-containing groups	1	GO:0016782	1
nucleosome binding	nucleosome binding	1	GO:0031491	1
monocarboxylic acid binding	monocarboxylic acid binding	1	GO:0033293	1
monosaccharide binding	monosaccharide binding	1	GO:0048029	1
molecular carrier activity	molecular carrier activity	1	GO:0140104	1
calcium channel activity	calcium channel activity	1	GO:0005262	1
metalloendopeptidase activity	metalloendopeptidase activity	1	GO:0004222	1
mRNA 3'-UTR binding	mRNA 3'-UTR binding	1	GO:0003730	1
ligand-gated monoatomic cation channel activity	ligand-gated monoatomic cation channel activity	1	GO:0099094	1
single-stranded DNA binding	single-stranded DNA binding	1	GO:0003697	1
antiporter activity	antiporter activity	1	GO:0015297	1
peptide receptor activity	peptide receptor activity	1	GO:0001653	1
calcium ion transmembrane transporter activity	calcium ion transmembrane transporter activity	1	GO:0015085	1
ion channel regulator activity	ion channel regulator activity	1	GO:0099106	1
histone deacetylase binding	histone deacetylase binding	1	GO:0042826	1
transcription coregulator binding	transcription coregulator binding	1	GO:0001221	1
UDP-glycosyltransferase activity	UDP-glycosyltransferase activity	1	GO:0008194	1
channel regulator activity	channel regulator activity	1	GO:0016247	1
chromatin DNA binding	chromatin DNA binding	1	GO:0031490	1
monooxygenase activity	monooxygenase activity	1	GO:0004497	1
transporter regulator activity	transporter regulator activity	1	GO:0141108	1
ligand-gated monoatomic ion channel activity	ligand-gated monoatomic ion channel activity	1	GO:0015276	1
ligand-gated channel activity	ligand-gated channel activity	1	GO:0022834	1
hexosyltransferase activity	hexosyltransferase activity	1	GO:0016758	1
metallopeptidase activity	metallopeptidase activity	1	GO:0008237	1
actin filament binding	actin filament binding	1	GO:0051015	1
oxidoreductase activity, acting on paired donors, with incorporation or reduction of molecular oxygen	oxidoreductase activity, acting on paired donors, with incorporation or reduction of molecular oxygen	1	GO:0016705	1
gated channel activity	gated channel activity	1	GO:0022836	1
monoatomic cation channel activity	monoatomic cation channel activity	1	GO:0005261	1
metal ion transmembrane transporter activity	metal ion transmembrane transporter activity	1	GO:0046873	1
virus receptor activity	virus receptor activity	1	GO:0001618	1
lipase inhibitor activity	lipase inhibitor activity	1	GO:0055102	1
peroxidase activity	peroxidase activity	1	GO:0004601	1
oxidoreductase activity, acting on peroxide as acceptor	oxidoreductase activity, acting on peroxide as acceptor	1	GO:0016684	1
aromatic amino acid transmembrane transporter activity	aromatic amino acid transmembrane transporter activity	1	GO:0015173	1
antioxidant activity	antioxidant activity	1	GO:0016209	1
HMG box domain binding	HMG box domain binding	1	GO:0071837	1
death receptor activity	death receptor activity	1	GO:0005035	1
epidermal growth factor receptor binding	epidermal growth factor receptor binding	1	GO:0005154	1
transition metal ion transmembrane transporter activity	transition metal ion transmembrane transporter activity	1	GO:0046915	1
fibroblast growth factor binding	fibroblast growth factor binding	1	GO:0017134	1
monoatomic cation:bicarbonate symporter activity	monoatomic cation:bicarbonate symporter activity	1	GO:0140410	1
extracellular matrix structural constituent conferring compression resistance	extracellular matrix structural constituent conferring compression resistance	1	GO:0030021	1
protein sequestering activity	protein sequestering activity	1	GO:0140311	1
interleukin-1 receptor binding	interleukin-1 receptor binding	1	GO:0005149	1
S100 protein binding	S100 protein binding	1	GO:0044548	1
laminin binding	laminin binding	1	GO:0043236	1
phospholipid scramblase activity	phospholipid scramblase activity	1	GO:0017128	1
immunoglobulin receptor binding	immunoglobulin receptor binding	1	GO:0034987	1
symporter activity	symporter activity	1	GO:0015293	1
signaling adaptor activity	signaling adaptor activity	1	GO:0035591	1
carbohydrate kinase activity	carbohydrate kinase activity	1	GO:0019200	1
xenobiotic transmembrane transporter activity	xenobiotic transmembrane transporter activity	1	GO:0042910	1
wide pore channel activity	wide pore channel activity	1	GO:0022829	1
MAP kinase kinase kinase activity	MAP kinase kinase kinase activity	1	GO:0004709	1
inward rectifier potassium channel activity	inward rectifier potassium channel activity	1	GO:0005242	1
zinc ion transmembrane transporter activity	zinc ion transmembrane transporter activity	1	GO:0005385	1
bile acid transmembrane transporter activity	bile acid transmembrane transporter activity	1	GO:0015125	1
solute:monoatomic cation symporter activity	solute:monoatomic cation symporter activity	1	GO:0015294	1
non-membrane spanning protein tyrosine phosphatase activity	non-membrane spanning protein tyrosine phosphatase activity	1	GO:0004726	1
L-aspartate transmembrane transporter activity	L-aspartate transmembrane transporter activity	1	GO:0015183	1
diacylglycerol binding	diacylglycerol binding	1	GO:0019992	1
angiotensin receptor binding	angiotensin receptor binding	1	GO:0031701	1
benzodiazepine receptor activity	benzodiazepine receptor activity	1	GO:0008503	1
phospholipase A1 activity	phospholipase A1 activity	1	GO:0008970	1
NADP+ nucleosidase activity	NADP+ nucleosidase activity	1	GO:0050135	1
NAD+ nucleotidase, cyclic ADP-ribose generating	NAD+ nucleotidase, cyclic ADP-ribose generating	1	GO:0061809	1
monocarboxylic acid transmembrane transporter activity	monocarboxylic acid transmembrane transporter activity	1	GO:0008028	1
bicarbonate transmembrane transporter activity	bicarbonate transmembrane transporter activity	1	GO:0015106	1
peptidase activator activity involved in apoptotic process	peptidase activator activity involved in apoptotic process	1	GO:0016505	1
oligopeptide transmembrane transporter activity	oligopeptide transmembrane transporter activity	1	GO:0035673	1
sphingolipid binding	sphingolipid binding	1	GO:0046625	1
carbon-nitrogen lyase activity	carbon-nitrogen lyase activity	1	GO:0016840	1
hemoglobin binding	hemoglobin binding	1	GO:0030492	1
haptoglobin binding	haptoglobin binding	1	GO:0031720	1
L-arginine transmembrane transporter activity	L-arginine transmembrane transporter activity	1	GO:0061459	1
calcium-dependent phospholipid binding	calcium-dependent phospholipid binding	1	GO:0005544	1
organic hydroxy compound transmembrane transporter activity	organic hydroxy compound transmembrane transporter activity	1	GO:1901618	1
glucose binding	glucose binding	1	GO:0005536	1
caspase binding	caspase binding	1	GO:0089720	1
mannose binding	mannose binding	1	GO:0005537	1
cysteine-type endopeptidase inhibitor activity involved in apoptotic process	cysteine-type endopeptidase inhibitor activity involved in apoptotic process	1	GO:0043027	1
heme binding	heme binding	1	GO:0020037	1
C4-dicarboxylate transmembrane transporter activity	C4-dicarboxylate transmembrane transporter activity	1	GO:0015556	1
oxidoreductase activity, acting on NAD(P)H, oxygen as acceptor	oxidoreductase activity, acting on NAD(P)H, oxygen as acceptor	1	GO:0050664	1
monocarboxylate:sodium symporter activity	monocarboxylate:sodium symporter activity	1	GO:0140161	1
SMAD binding	SMAD binding	1	GO:0046332	1
E-box binding	E-box binding	1	GO:0070888	1
oxidoreductase activity, acting on metal ions	oxidoreductase activity, acting on metal ions	1	GO:0016722	1
bioactive lipid receptor activity	bioactive lipid receptor activity	1	GO:0045125	1
phospholipid transporter activity	phospholipid transporter activity	1	GO:0005548	1
GDP-dissociation inhibitor activity	GDP-dissociation inhibitor activity	1	GO:0005092	1
signaling receptor complex adaptor activity	signaling receptor complex adaptor activity	1	GO:0030159	1
secondary active monocarboxylate transmembrane transporter activity	secondary active monocarboxylate transmembrane transporter activity	1	GO:0015355	1
GABA receptor binding	GABA receptor binding	1	GO:0050811	1
endopeptidase activator activity	endopeptidase activator activity	1	GO:0061133	1
ceramide binding	ceramide binding	1	GO:0097001	1
G protein-coupled peptide receptor activity	G protein-coupled peptide receptor activity	1	GO:0008528	1
triglyceride lipase activity	triglyceride lipase activity	1	GO:0004806	1
basic amino acid transmembrane transporter activity	basic amino acid transmembrane transporter activity	1	GO:0015174	1
death receptor binding	death receptor binding	1	GO:0005123	1
acidic amino acid transmembrane transporter activity	acidic amino acid transmembrane transporter activity	1	GO:0015172	1
neuropeptide receptor activity	neuropeptide receptor activity	1	GO:0008188	1
voltage-gated potassium channel activity	voltage-gated potassium channel activity	1	GO:0005249	1
protein kinase inhibitor activity	protein kinase inhibitor activity	1	GO:0004860	1
cadherin binding	cadherin binding	1	GO:0045296	1
lysophospholipase activity	lysophospholipase activity	1	GO:0004622	1
oxidoreductase activity, acting on the CH-NH2 group of donors, oxygen as acceptor	oxidoreductase activity, acting on the CH-NH2 group of donors, oxygen as acceptor	1	GO:0016641	1
nitric-oxide synthase binding	nitric-oxide synthase binding	1	GO:0050998	1
intramembrane lipid transporter activity	intramembrane lipid transporter activity	1	GO:0140303	1
DNA-binding transcription repressor activity, RNA polymerase II-specific	DNA-binding transcription repressor activity, RNA polymerase II-specific	1	GO:0001227	1
ankyrin binding	ankyrin binding	1	GO:0030506	1
amine binding	amine binding	1	GO:0043176	1
fatty acyl-CoA hydrolase activity	fatty acyl-CoA hydrolase activity	1	GO:0047617	1
ligand-gated monoatomic anion channel activity	ligand-gated monoatomic anion channel activity	1	GO:0099095	1
carboxylic ester hydrolase activity	carboxylic ester hydrolase activity	1	GO:0052689	1
DNA-binding transcription repressor activity	DNA-binding transcription repressor activity	1	GO:0001217	1
sodium-independent organic anion transmembrane transporter activity	sodium-independent organic anion transmembrane transporter activity	1	GO:0015347	1
acyl-CoA hydrolase activity	acyl-CoA hydrolase activity	1	GO:0016289	1
UDP-galactosyltransferase activity	UDP-galactosyltransferase activity	1	GO:0035250	1
phosphatidic acid binding	phosphatidic acid binding	1	GO:0070300	1
electron transfer activity	electron transfer activity	1	GO:0009055	1
oxidoreductase activity, acting on the CH-NH2 group of donors	oxidoreductase activity, acting on the CH-NH2 group of donors	1	GO:0016638	1
monoatomic anion:monoatomic cation symporter activity	monoatomic anion:monoatomic cation symporter activity	1	GO:0015296	1
oxidoreductase activity, acting on single donors with incorporation of molecular oxygen, incorporation of two atoms of oxygen	oxidoreductase activity, acting on single donors with incorporation of molecular oxygen, incorporation of two atoms of oxygen	1	GO:0016702	1
SUMO transferase activity	SUMO transferase activity	1	GO:0019789	1
R-SMAD binding	R-SMAD binding	1	GO:0070412	1
regulatory RNA binding	regulatory RNA binding	1	GO:0061980	1
galactosyltransferase activity	galactosyltransferase activity	1	GO:0008378	1
cysteine-type endopeptidase activator activity involved in apoptotic process	cysteine-type endopeptidase activator activity involved in apoptotic process	1	GO:0008656	1
oxidoreductase activity, acting on single donors with incorporation of molecular oxygen	oxidoreductase activity, acting on single donors with incorporation of molecular oxygen	1	GO:0016701	1
glutathione peroxidase activity	glutathione peroxidase activity	1	GO:0004602	1
aspartic-type endopeptidase activity	aspartic-type endopeptidase activity	1	GO:0004190	1
dicarboxylic acid transmembrane transporter activity	dicarboxylic acid transmembrane transporter activity	1	GO:0005310	1
potassium channel activity	potassium channel activity	1	GO:0005267	1
aspartic-type peptidase activity	aspartic-type peptidase activity	1	GO:0070001	1
neurotransmitter receptor activity	neurotransmitter receptor activity	1	GO:0030594	1
hydrolase activity, hydrolyzing N-glycosyl compounds	hydrolase activity, hydrolyzing N-glycosyl compounds	1	GO:0016799	1
mitogen-activated protein kinase binding	mitogen-activated protein kinase binding	1	GO:0051019	1
NF-kappaB binding	NF-kappaB binding	1	GO:0051059	1
protein serine/threonine kinase inhibitor activity	protein serine/threonine kinase inhibitor activity	1	GO:0030291	1
cyclin binding	cyclin binding	1	GO:0030332	1
ubiquitin conjugating enzyme binding	ubiquitin conjugating enzyme binding	1	GO:0031624	1
minor groove of adenine-thymine-rich DNA binding	minor groove of adenine-thymine-rich DNA binding	1	GO:0003680	1
omega peptidase activity	omega peptidase activity	1	GO:0008242	1
phosphatidylinositol transfer activity	phosphatidylinositol transfer activity	1	GO:0008526	1
cAMP-dependent protein kinase regulator activity	cAMP-dependent protein kinase regulator activity	1	GO:0008603	1
hydrolase activity, acting on carbon-nitrogen (but not peptide) bonds, in linear amidines	hydrolase activity, acting on carbon-nitrogen (but not peptide) bonds, in linear amidines	1	GO:0016813	1
chloride channel regulator activity	chloride channel regulator activity	1	GO:0017081	1
beta-2 adrenergic receptor binding	beta-2 adrenergic receptor binding	1	GO:0031698	1
MAP kinase tyrosine phosphatase activity	MAP kinase tyrosine phosphatase activity	1	GO:0033550	1
K48-linked polyubiquitin modification-dependent protein binding	K48-linked polyubiquitin modification-dependent protein binding	1	GO:0036435	1
sugar-phosphatase activity	sugar-phosphatase activity	1	GO:0050308	1
RAGE receptor binding	RAGE receptor binding	1	GO:0050786	1
phosphatidyl phospholipase B activity	phosphatidyl phospholipase B activity	1	GO:0102545	1
transporter activator activity	transporter activator activity	1	GO:0141109	1
DNA/DNA annealing activity	DNA/DNA annealing activity	1	GO:1990814	1
sodium channel regulator activity	sodium channel regulator activity	1	GO:0017080	1
organic acid:sodium symporter activity	organic acid:sodium symporter activity	1	GO:0005343	1
protein phosphatase 1 binding	protein phosphatase 1 binding	1	GO:0008157	1
miRNA binding	miRNA binding	1	GO:0035198	1
lysozyme activity	lysozyme activity	1	GO:0003796	1
low-density lipoprotein particle receptor activity	low-density lipoprotein particle receptor activity	1	GO:0005041	1
nucleoside transmembrane transporter activity	nucleoside transmembrane transporter activity	1	GO:0005337	1
high-density lipoprotein particle binding	high-density lipoprotein particle binding	1	GO:0008035	1
chitin binding	chitin binding	1	GO:0008061	1
secondary active sulfate transmembrane transporter activity	secondary active sulfate transmembrane transporter activity	1	GO:0008271	1
protein tyrosine/threonine phosphatase activity	protein tyrosine/threonine phosphatase activity	1	GO:0008330	1
prostaglandin transmembrane transporter activity	prostaglandin transmembrane transporter activity	1	GO:0015132	1
carbohydrate phosphatase activity	carbohydrate phosphatase activity	1	GO:0019203	1
structural constituent of myelin sheath	structural constituent of myelin sheath	1	GO:0019911	1
poly(G) binding	poly(G) binding	1	GO:0034046	1
siRNA binding	siRNA binding	1	GO:0035197	1
ATP-dependent protein binding	ATP-dependent protein binding	1	GO:0043008	1
glycosphingolipid binding	glycosphingolipid binding	1	GO:0043208	1
Roundabout binding	Roundabout binding	1	GO:0048495	1
co-SMAD binding	co-SMAD binding	1	GO:0070410	1
primary miRNA binding	primary miRNA binding	1	GO:0070878	1
structural constituent of postsynaptic density	structural constituent of postsynaptic density	1	GO:0098919	1
enzyme-substrate adaptor activity	enzyme-substrate adaptor activity	1	GO:0140767	1
copper ion binding	copper ion binding	1	GO:0005507	1
pore-forming activity	pore-forming activity	1	GO:0140911	1
JUN kinase kinase kinase activity	JUN kinase kinase kinase activity	1	GO:0004706	1
cyclin-dependent protein serine/threonine kinase inhibitor activity	cyclin-dependent protein serine/threonine kinase inhibitor activity	1	GO:0004861	1
calcium-activated potassium channel activity	calcium-activated potassium channel activity	1	GO:0015269	1
UDP-glucosyltransferase activity	UDP-glucosyltransferase activity	1	GO:0035251	1
cAMP response element binding	cAMP response element binding	1	GO:0035497	1
dynein light chain binding	dynein light chain binding	1	GO:0045503	1
histone H3K9 methyltransferase activity	histone H3K9 methyltransferase activity	1	GO:0046974	1
retinyl-palmitate esterase activity	retinyl-palmitate esterase activity	1	GO:0050253	1
SUMO ligase activity	SUMO ligase activity	1	GO:0061665	1
icosanoid transmembrane transporter activity	icosanoid transmembrane transporter activity	1	GO:0071714	1
structural constituent of cytoskeleton	structural constituent of cytoskeleton	1	GO:0005200	1
neuropeptide binding	neuropeptide binding	1	GO:0042923	1
voltage-gated monoatomic cation channel activity	voltage-gated monoatomic cation channel activity	1	GO:0022843	1
ubiquitin-like protein conjugating enzyme binding	ubiquitin-like protein conjugating enzyme binding	1	GO:0044390	1
single-stranded DNA endodeoxyribonuclease activity	single-stranded DNA endodeoxyribonuclease activity	1	GO:0000014	1
protein serine/threonine phosphatase inhibitor activity	protein serine/threonine phosphatase inhibitor activity	1	GO:0004865	1
aldehyde-lyase activity	aldehyde-lyase activity	1	GO:0016832	1
MAP kinase tyrosine/serine/threonine phosphatase activity	MAP kinase tyrosine/serine/threonine phosphatase activity	1	GO:0017017	1
GABA-gated chloride ion channel activity	GABA-gated chloride ion channel activity	1	GO:0022851	1
myosin heavy chain binding	myosin heavy chain binding	1	GO:0032036	1
structural constituent of postsynaptic specialization	structural constituent of postsynaptic specialization	1	GO:0098879	1
azole transmembrane transporter activity	azole transmembrane transporter activity	1	GO:1901474	1
thiolester hydrolase activity	thiolester hydrolase activity	1	GO:0016790	1
complement receptor activity	complement receptor activity	1	GO:0004875	1
transmembrane receptor protein tyrosine kinase adaptor activity	transmembrane receptor protein tyrosine kinase adaptor activity	1	GO:0005068	1
platelet-derived growth factor receptor binding	platelet-derived growth factor receptor binding	1	GO:0005161	1
tropomyosin binding	tropomyosin binding	1	GO:0005523	1
1-phosphatidylinositol binding	1-phosphatidylinositol binding	1	GO:0005545	1
glycine binding	glycine binding	1	GO:0016594	1
intermediate filament binding	intermediate filament binding	1	GO:0019215	1
retinol binding	retinol binding	1	GO:0019841	1
phosphatidylinositol 3-kinase regulator activity	phosphatidylinositol 3-kinase regulator activity	1	GO:0035014	1
phosphatidylinositol 3-kinase regulatory subunit binding	phosphatidylinositol 3-kinase regulatory subunit binding	1	GO:0036312	1
serotonin binding	serotonin binding	1	GO:0051378	1
K63-linked deubiquitinase activity	K63-linked deubiquitinase activity	1	GO:0061578	1
annealing activity	annealing activity	1	GO:0140666	1
SH2 domain binding	SH2 domain binding	1	GO:0042169	1
intronic transcription regulatory region sequence-specific DNA binding	intronic transcription regulatory region sequence-specific DNA binding	1	GO:0001161	1
primary amine oxidase activity	primary amine oxidase activity	1	GO:0008131	1
adenylate cyclase binding	adenylate cyclase binding	1	GO:0008179	1
FMN binding	FMN binding	1	GO:0010181	1
magnesium ion transmembrane transporter activity	magnesium ion transmembrane transporter activity	1	GO:0015095	1
fatty acid transmembrane transporter activity	fatty acid transmembrane transporter activity	1	GO:0015245	1
oxidoreductase activity, acting on paired donors, with oxidation of a pair of donors resulting in the reduction of molecular oxygen to two molecules of water	oxidoreductase activity, acting on paired donors, with oxidation of a pair of donors resulting in the reduction of molecular oxygen to two molecules of water	1	GO:0016717	1
heparan sulfate sulfotransferase activity	heparan sulfate sulfotransferase activity	1	GO:0034483	1
peptidoglycan muralytic activity	peptidoglycan muralytic activity	1	GO:0061783	1
histone chaperone activity	histone chaperone activity	1	GO:0140713	1
solute:sodium symporter activity	solute:sodium symporter activity	1	GO:0015370	1
phosphatidylinositol-3,4,5-trisphosphate binding	phosphatidylinositol-3,4,5-trisphosphate binding	1	GO:0005547	1
sulfate transmembrane transporter activity	sulfate transmembrane transporter activity	1	GO:0015116	1
quaternary ammonium group transmembrane transporter activity	quaternary ammonium group transmembrane transporter activity	1	GO:0015651	1
oxidoreductase activity, acting on the CH-NH group of donors, NAD or NADP as acceptor	oxidoreductase activity, acting on the CH-NH group of donors, NAD or NADP as acceptor	1	GO:0016646	1
chloride ion binding	chloride ion binding	1	GO:0031404	1
sphingolipid transporter activity	sphingolipid transporter activity	1	GO:0046624	1
alpha-tubulin binding	alpha-tubulin binding	1	GO:0043014	1
ABC-type xenobiotic transporter activity	ABC-type xenobiotic transporter activity	1	GO:0008559	1
sodium:chloride symporter activity	sodium:chloride symporter activity	1	GO:0015378	1
lipoprotein particle receptor activity	lipoprotein particle receptor activity	1	GO:0030228	1
ribosomal small subunit binding	ribosomal small subunit binding	1	GO:0043024	1
dynein heavy chain binding	dynein heavy chain binding	1	GO:0045504	1
nucleoside monophosphate kinase activity	nucleoside monophosphate kinase activity	1	GO:0050145	1
potassium channel regulator activity	potassium channel regulator activity	1	GO:0015459	1
nuclear estrogen receptor binding	nuclear estrogen receptor binding	1	GO:0030331	1
potassium ion transmembrane transporter activity	potassium ion transmembrane transporter activity	1	GO:0015079	1
protein phosphatase regulator activity	protein phosphatase regulator activity	1	GO:0019888	1
nuclear steroid receptor activity	nuclear steroid receptor activity	1	GO:0003707	1
insulin-like growth factor binding	insulin-like growth factor binding	1	GO:0005520	1
lamin binding	lamin binding	1	GO:0005521	1
hexosaminidase activity	hexosaminidase activity	1	GO:0015929	1
oxidoreductase activity, acting on paired donors, with incorporation or reduction of molecular oxygen, reduced iron-sulfur protein as one donor, and incorporation of one atom of oxygen	oxidoreductase activity, acting on paired donors, with incorporation or reduction of molecular oxygen, reduced iron-sulfur protein as one donor, and incorporation of one atom of oxygen	1	GO:0016713	1
retinal binding	retinal binding	1	GO:0016918	1
SUMO binding	SUMO binding	1	GO:0032183	1
MAP kinase phosphatase activity	MAP kinase phosphatase activity	1	GO:0033549	1
glucosyltransferase activity	glucosyltransferase activity	1	GO:0046527	1
estrogen 16-alpha-hydroxylase activity	estrogen 16-alpha-hydroxylase activity	1	GO:0101020	1
nucleoside diphosphate kinase activity	nucleoside diphosphate kinase activity	1	GO:0004550	1
GABA-A receptor activity	GABA-A receptor activity	1	GO:0004890	1
neurotransmitter transmembrane transporter activity	neurotransmitter transmembrane transporter activity	1	GO:0005326	1
5'-3' exonuclease activity	5'-3' exonuclease activity	1	GO:0008409	1
solute:proton symporter activity	solute:proton symporter activity	1	GO:0015295	1
monoatomic anion:sodium symporter activity	monoatomic anion:sodium symporter activity	1	GO:0015373	1
transmembrane receptor protein tyrosine kinase activator activity	transmembrane receptor protein tyrosine kinase activator activity	1	GO:0030297	1
RNA stem-loop binding	RNA stem-loop binding	1	GO:0035613	1
glutathione binding	glutathione binding	1	GO:0043295	1
phosphatidylcholine transporter activity	phosphatidylcholine transporter activity	1	GO:0008525	1
mitogen-activated protein kinase kinase binding	mitogen-activated protein kinase kinase binding	1	GO:0031434	1
nuclear glucocorticoid receptor binding	nuclear glucocorticoid receptor binding	1	GO:0035259	1
oligopeptide binding	oligopeptide binding	1	GO:1900750	1
K48-linked deubiquitinase activity	K48-linked deubiquitinase activity	1	GO:1990380	1
ubiquitin ligase-substrate adaptor activity	ubiquitin ligase-substrate adaptor activity	1	GO:1990756	1
dioxygenase activity	dioxygenase activity	1	GO:0051213	1
transmitter-gated monoatomic ion channel activity	transmitter-gated monoatomic ion channel activity	1	GO:0022824	1
transmitter-gated channel activity	transmitter-gated channel activity	1	GO:0022835	1
carbohydrate derivative transmembrane transporter activity	carbohydrate derivative transmembrane transporter activity	1	GO:1901505	1
sulfur compound transmembrane transporter activity	sulfur compound transmembrane transporter activity	1	GO:1901682	1
sialyltransferase activity	sialyltransferase activity	1	GO:0008373	1
acylglycerol O-acyltransferase activity	acylglycerol O-acyltransferase activity	1	GO:0016411	1
metalloaminopeptidase activity	metalloaminopeptidase activity	1	GO:0070006	1
voltage-gated monoatomic ion channel activity	voltage-gated monoatomic ion channel activity	1	GO:0005244	1
voltage-gated channel activity	voltage-gated channel activity	1	GO:0022832	1
gap junction channel activity	gap junction channel activity	1	GO:0005243	1
C-acyltransferase activity	C-acyltransferase activity	1	GO:0016408	1
GABA receptor activity	GABA receptor activity	1	GO:0016917	1
phospholipid transfer activity	phospholipid transfer activity	1	GO:0120014	1
protein serine/threonine kinase binding	protein serine/threonine kinase binding	1	GO:0120283	1
Hsp70 protein binding	Hsp70 protein binding	1	GO:0030544	1
general transcription initiation factor binding	general transcription initiation factor binding	1	GO:0140296	1
exopeptidase activity	exopeptidase activity	1	GO:0008238	1
G protein-coupled serotonin receptor activity	G protein-coupled serotonin receptor activity	1	GO:0004993	1
chloride:monoatomic cation symporter activity	chloride:monoatomic cation symporter activity	1	GO:0015377	1
syntaxin-1 binding	syntaxin-1 binding	1	GO:0017075	1
adrenergic receptor binding	adrenergic receptor binding	1	GO:0031690	1
nuclear retinoid X receptor binding	nuclear retinoid X receptor binding	1	GO:0046965	1
phosphatase regulator activity	phosphatase regulator activity	1	GO:0019208	1
mannosyltransferase activity	mannosyltransferase activity	1	GO:0000030	1
calmodulin-dependent protein kinase activity	calmodulin-dependent protein kinase activity	1	GO:0004683	1
amino acid:sodium symporter activity	amino acid:sodium symporter activity	1	GO:0005283	1
nuclear localization sequence binding	nuclear localization sequence binding	1	GO:0008139	1
structural constituent of nuclear pore	structural constituent of nuclear pore	1	GO:0017056	1
oxygen binding	oxygen binding	1	GO:0019825	1
metal cation:proton antiporter activity	metal cation:proton antiporter activity	1	GO:0051139	1
ligand-gated monoatomic ion channel activity involved in regulation of presynaptic membrane potential	ligand-gated monoatomic ion channel activity involved in regulation of presynaptic membrane potential	1	GO:0099507	1
Notch binding	Notch binding	1	GO:0005112	1
structural constituent of eye lens	structural constituent of eye lens	1	GO:0005212	1
calcium-activated cation channel activity	calcium-activated cation channel activity	1	GO:0005227	1
transaminase activity	transaminase activity	1	GO:0008483	1
phosphorus-oxygen lyase activity	phosphorus-oxygen lyase activity	1	GO:0016849	1
G-protein beta-subunit binding	G-protein beta-subunit binding	1	GO:0031681	1
protein kinase A regulatory subunit binding	protein kinase A regulatory subunit binding	1	GO:0034237	1
mRNA 5'-UTR binding	mRNA 5'-UTR binding	1	GO:0048027	1
RNA endonuclease activity	RNA endonuclease activity	1	GO:0004521	1
manganese ion binding	manganese ion binding	1	GO:0030145	1
intramolecular transferase activity	intramolecular transferase activity	1	GO:0016866	1
solute:inorganic anion antiporter activity	solute:inorganic anion antiporter activity	1	GO:0005452	1
glutamate receptor activity	glutamate receptor activity	1	GO:0008066	1
macromolecule transmembrane transporter activity	macromolecule transmembrane transporter activity	1	GO:0022884	1
structural constituent of postsynapse	structural constituent of postsynapse	1	GO:0099186	1
poly(U) RNA binding	poly(U) RNA binding	1	GO:0008266	1
transferase activity, transferring nitrogenous groups	transferase activity, transferring nitrogenous groups	1	GO:0016769	1
phosphatidylcholine binding	phosphatidylcholine binding	1	GO:0031210	1
nuclear thyroid hormone receptor binding	nuclear thyroid hormone receptor binding	1	GO:0046966	1
oxidoreductase activity, acting on NAD(P)H	oxidoreductase activity, acting on NAD(P)H	1	GO:0016651	1
amino acid:monoatomic cation symporter activity	amino acid:monoatomic cation symporter activity	1	GO:0005416	1
oxidoreductase activity, acting on the CH-NH group of donors	oxidoreductase activity, acting on the CH-NH group of donors	1	GO:0016645	1
monoatomic ion-gated channel activity	monoatomic ion-gated channel activity	1	GO:0022839	1
chemorepellent activity	chemorepellent activity	1	GO:0045499	1
extracellular ligand-gated monoatomic ion channel activity	extracellular ligand-gated monoatomic ion channel activity	1	GO:0005230	1
alpha-actinin binding	alpha-actinin binding	1	GO:0051393	1
phosphatidylinositol-3,5-bisphosphate binding	phosphatidylinositol-3,5-bisphosphate binding	1	GO:0080025	1
histone modifying activity	histone modifying activity	1	GO:0140993	1
poly-pyrimidine tract binding	poly-pyrimidine tract binding	1	GO:0008187	1
ephrin receptor binding	ephrin receptor binding	1	GO:0046875	1
vitamin transmembrane transporter activity	vitamin transmembrane transporter activity	1	GO:0090482	1
SNARE binding	SNARE binding	1	GO:0000149	1
glutathione transferase activity	glutathione transferase activity	1	GO:0004364	1
phosphotransferase activity, phosphate group as acceptor	phosphotransferase activity, phosphate group as acceptor	1	GO:0016776	1
endonuclease activity	endonuclease activity	1	GO:0004519	1
glutamate receptor binding	glutamate receptor binding	1	GO:0035254	1
phospholipase A2 activity	phospholipase A2 activity	1	GO:0004623	1
deacetylase activity	deacetylase activity	1	GO:0019213	1
nuclear retinoic acid receptor binding	nuclear retinoic acid receptor binding	1	GO:0042974	1
ATP-dependent chromatin remodeler activity	ATP-dependent chromatin remodeler activity	1	GO:0140658	1
retinoid binding	retinoid binding	1	GO:0005501	1
gamma-tubulin binding	gamma-tubulin binding	1	GO:0043015	1
small molecule sensor activity	small molecule sensor activity	1	GO:0140299	1
proton transmembrane transporter activity	proton transmembrane transporter activity	1	GO:0015078	1
oxidoreductase activity, acting on paired donors, with incorporation or reduction of molecular oxygen, reduced flavin or flavoprotein as one donor, and incorporation of one atom of oxygen	oxidoreductase activity, acting on paired donors, with incorporation or reduction of molecular oxygen, reduced flavin or flavoprotein as one donor, and incorporation of one atom of oxygen	1	GO:0016712	1
peptidyl-prolyl cis-trans isomerase activity	peptidyl-prolyl cis-trans isomerase activity	1	GO:0003755	1
SNAP receptor activity	SNAP receptor activity	1	GO:0005484	1
aminopeptidase activity	aminopeptidase activity	1	GO:0004177	1
structural constituent of synapse	structural constituent of synapse	1	GO:0098918	1
DNA secondary structure binding	DNA secondary structure binding	1	GO:0000217	1
carbohydrate transmembrane transporter activity	carbohydrate transmembrane transporter activity	1	GO:0015144	1
isoprenoid binding	isoprenoid binding	1	GO:0019840	1
structural constituent of skin epidermis	structural constituent of skin epidermis	1	GO:0030280	1
aromatase activity	aromatase activity	1	GO:0070330	1
protein serine/threonine/tyrosine kinase activity	protein serine/threonine/tyrosine kinase activity	1	GO:0004712	1
excitatory extracellular ligand-gated monoatomic ion channel activity	excitatory extracellular ligand-gated monoatomic ion channel activity	1	GO:0005231	1
pre-mRNA binding	pre-mRNA binding	1	GO:0036002	1
quaternary ammonium group binding	quaternary ammonium group binding	1	GO:0050997	1
phosphatidylinositol-4-phosphate binding	phosphatidylinositol-4-phosphate binding	1	GO:0070273	1
metal cation:monoatomic cation antiporter activity	metal cation:monoatomic cation antiporter activity	1	GO:0140828	1
cis-trans isomerase activity	cis-trans isomerase activity	1	GO:0016859	1
poly-purine tract binding	poly-purine tract binding	1	GO:0070717	1
histone H3 methyltransferase activity	histone H3 methyltransferase activity	1	GO:0140938	1
DNA endonuclease activity	DNA endonuclease activity	1	GO:0004520	1
protein tyrosine/serine/threonine phosphatase activity	protein tyrosine/serine/threonine phosphatase activity	1	GO:0008138	1
actinin binding	actinin binding	1	GO:0042805	1
4 iron, 4 sulfur cluster binding	4 iron, 4 sulfur cluster binding	1	GO:0051539	1
protein phosphatase inhibitor activity	protein phosphatase inhibitor activity	1	GO:0004864	1
frizzled binding	frizzled binding	1	GO:0005109	1
carboxypeptidase activity	carboxypeptidase activity	1	GO:0004180	1
signal sequence binding	signal sequence binding	1	GO:0005048	1
beta-tubulin binding	beta-tubulin binding	1	GO:0048487	1
phosphatidylinositol-3-phosphate binding	phosphatidylinositol-3-phosphate binding	1	GO:0032266	1
NADP binding	NADP binding	1	GO:0050661	1
phosphatase inhibitor activity	phosphatase inhibitor activity	1	GO:0019212	1
N-acyltransferase activity	N-acyltransferase activity	1	GO:0016410	1
ionotropic glutamate receptor binding	ionotropic glutamate receptor binding	1	GO:0035255	1
nuclear receptor activity	nuclear receptor activity	1	GO:0004879	1
nuclear receptor coactivator activity	nuclear receptor coactivator activity	1	GO:0030374	1
transmitter-gated monoatomic ion channel activity involved in regulation of postsynaptic membrane potential	transmitter-gated monoatomic ion channel activity involved in regulation of postsynaptic membrane potential	1	GO:1904315	1
ligand-activated transcription factor activity	ligand-activated transcription factor activity	1	GO:0098531	1
nucleobase-containing compound transmembrane transporter activity	nucleobase-containing compound transmembrane transporter activity	1	GO:0015932	1
oxidoreductase activity, acting on paired donors, with incorporation or reduction of molecular oxygen, NAD(P)H as one donor, and incorporation of one atom of oxygen	oxidoreductase activity, acting on paired donors, with incorporation or reduction of molecular oxygen, NAD(P)H as one donor, and incorporation of one atom of oxygen	1	GO:0016709	1
neurotransmitter receptor activity involved in regulation of postsynaptic membrane potential	neurotransmitter receptor activity involved in regulation of postsynaptic membrane potential	1	GO:0099529	1
sodium ion transmembrane transporter activity	sodium ion transmembrane transporter activity	1	GO:0015081	1
DNA helicase activity	DNA helicase activity	1	GO:0003678	1
histone methyltransferase activity	histone methyltransferase activity	1	GO:0042054	1
protein kinase A binding	protein kinase A binding	1	GO:0051018	1
lysine N-methyltransferase activity	lysine N-methyltransferase activity	1	GO:0016278	1
protein-lysine N-methyltransferase activity	protein-lysine N-methyltransferase activity	1	GO:0016279	1
2-oxoglutarate-dependent dioxygenase activity	2-oxoglutarate-dependent dioxygenase activity	1	GO:0016706	1
intramolecular oxidoreductase activity	intramolecular oxidoreductase activity	1	GO:0016860	1
ATP-dependent activity, acting on DNA	ATP-dependent activity, acting on DNA	1	GO:0008094	1
metalloexopeptidase activity	metalloexopeptidase activity	1	GO:0008235	1
RNA polymerase binding	RNA polymerase binding	1	GO:0070063	1
transferase activity, transferring alkyl or aryl (other than methyl) groups	transferase activity, transferring alkyl or aryl (other than methyl) groups	1	GO:0016765	1
isomerase activity	isomerase activity	1	GO:0016853	1
postsynaptic neurotransmitter receptor activity	postsynaptic neurotransmitter receptor activity	1	GO:0098960	1
myosin phosphatase activity	myosin phosphatase activity	1	GO:0017018	1
damaged DNA binding	damaged DNA binding	1	GO:0003684	1
rRNA binding	rRNA binding	1	GO:0019843	1
syntaxin binding	syntaxin binding	1	GO:0019905	1
N-acetyltransferase activity	N-acetyltransferase activity	1	GO:0008080	1
myosin binding	myosin binding	1	GO:0017022	1
protein serine/threonine phosphatase activity	protein serine/threonine phosphatase activity	1	GO:0004722	1
unfolded protein binding	unfolded protein binding	1	GO:0051082	1
N-methyltransferase activity	N-methyltransferase activity	1	GO:0008170	1
protein methyltransferase activity	protein methyltransferase activity	1	GO:0008276	1
beta-catenin binding	beta-catenin binding	1	GO:0008013	1
GTPase binding	GTPase binding	1	GO:0051020	1
PDZ domain binding	PDZ domain binding	1	GO:0030165	1
transferase activity, transferring one-carbon groups	transferase activity, transferring one-carbon groups	1	GO:0016741	1
small GTPase binding	small GTPase binding	1	GO:0031267	1
S-adenosylmethionine-dependent methyltransferase activity	S-adenosylmethionine-dependent methyltransferase activity	1	GO:0008757	1
methyltransferase activity	methyltransferase activity	1	GO:0008168	1
carbonyl reductase (NADPH) activity	carbonyl reductase (NADPH) activity	1	GO:0004090	1
eukaryotic initiation factor 4E binding	eukaryotic initiation factor 4E binding	1	GO:0008190	1
oxidoreductase activity, acting on NAD(P)H, heme protein as acceptor	oxidoreductase activity, acting on NAD(P)H, heme protein as acceptor	1	GO:0016653	1
carbon-sulfur lyase activity	carbon-sulfur lyase activity	1	GO:0016846	1
protein tag activity	protein tag activity	1	GO:0031386	1
molecular tag activity	molecular tag activity	1	GO:0141047	1
NADP-retinol dehydrogenase activity	NADP-retinol dehydrogenase activity	1	GO:0052650	1
estradiol 17-beta-dehydrogenase [NAD(P)] activity	estradiol 17-beta-dehydrogenase [NAD(P)] activity	1	GO:0004303	1
alcohol dehydrogenase (NADP+) activity	alcohol dehydrogenase (NADP+) activity	1	GO:0008106	1
translation repressor activity	translation repressor activity	1	GO:0030371	1
aldo-keto reductase (NADP) activity	aldo-keto reductase (NADP) activity	1	GO:0004033	1
translation initiation factor binding	translation initiation factor binding	1	GO:0031369	1
bHLH transcription factor binding	bHLH transcription factor binding	1	GO:0043425	1
oxidoreductase activity, acting on the CH-OH group of donors, NAD or NADP as acceptor	oxidoreductase activity, acting on the CH-OH group of donors, NAD or NADP as acceptor	1	GO:0016616	1
steroid dehydrogenase activity, acting on the CH-OH group of donors, NAD or NADP as acceptor	steroid dehydrogenase activity, acting on the CH-OH group of donors, NAD or NADP as acceptor	1	GO:0033764	1
oxidoreductase activity, acting on CH-OH group of donors	oxidoreductase activity, acting on CH-OH group of donors	1	GO:0016614	1
steroid dehydrogenase activity	steroid dehydrogenase activity	1	GO:0016229	1
translation regulator activity	translation regulator activity	1	GO:0045182	1
adenylate kinase activity	adenylate kinase activity	1	GO:0004017	1
ammonium transmembrane transporter activity	ammonium transmembrane transporter activity	1	GO:0008519	1
sulfurtransferase activity	sulfurtransferase activity	1	GO:0016783	1
inositol phosphate kinase activity	inositol phosphate kinase activity	1	GO:0180030	1
water transmembrane transporter activity	water transmembrane transporter activity	1	GO:0005372	1
3'-5' DNA helicase activity	3'-5' DNA helicase activity	1	GO:0043138	1
single-stranded DNA helicase activity	single-stranded DNA helicase activity	1	GO:0017116	1
protein antigen binding	protein antigen binding	1	GO:1990405	1
microfilament motor activity	microfilament motor activity	1	GO:0000146	1
oxidoreductase activity, acting on a sulfur group of donors, disulfide as acceptor	oxidoreductase activity, acting on a sulfur group of donors, disulfide as acceptor	1	GO:0016671	1
thioesterase binding	thioesterase binding	1	GO:0031996	1
pyrimidine nucleotide binding	pyrimidine nucleotide binding	1	GO:0019103	1
MHC class I receptor activity	MHC class I receptor activity	1	GO:0032393	1
tRNA-specific ribonuclease activity	tRNA-specific ribonuclease activity	1	GO:0004549	1
toxic substance binding	toxic substance binding	1	GO:0015643	1
Arp2/3 complex binding	Arp2/3 complex binding	1	GO:0071933	1
ubiquitin-dependent protein binding	ubiquitin-dependent protein binding	1	GO:0140036	1
apolipoprotein binding	apolipoprotein binding	1	GO:0034185	1
proton channel activity	proton channel activity	1	GO:0015252	1
cytoskeletal motor activity	cytoskeletal motor activity	1	GO:0003774	1
disulfide oxidoreductase activity	disulfide oxidoreductase activity	1	GO:0015036	1
oxidoreductase activity, acting on a sulfur group of donors	oxidoreductase activity, acting on a sulfur group of donors	1	GO:0016667	1
catalytic activity, acting on a tRNA	catalytic activity, acting on a tRNA	1	GO:0140101	1
pheromone receptor activity	pheromone receptor activity	1	GO:0016503	1
arachidonic acid epoxygenase activity	arachidonic acid epoxygenase activity	1	GO:0008392	1
neuropeptide hormone activity	neuropeptide hormone activity	1	GO:0005184	1
neuropeptide activity	neuropeptide activity	1	GO:0160041	1
arachidonic acid monooxygenase activity	arachidonic acid monooxygenase activity	1	GO:0008391	1
transmembrane-ephrin receptor activity	transmembrane-ephrin receptor activity	1	GO:0005005	1
axon guidance receptor activity	axon guidance receptor activity	1	GO:0008046	1
sodium ion binding	sodium ion binding	1	GO:0031402	1
pheromone binding	pheromone binding	1	GO:0005550	1
ephrin receptor activity	ephrin receptor activity	1	GO:0005003	1
peptide hormone receptor binding	peptide hormone receptor binding	1	GO:0051428	1
alkali metal ion binding	alkali metal ion binding	1	GO:0031420	1
hormone receptor binding	hormone receptor binding	1	GO:0051427	1
3-chloroallyl aldehyde dehydrogenase activity	3-chloroallyl aldehyde dehydrogenase activity	1	GO:0004028	1
neuropeptide Y receptor activity	neuropeptide Y receptor activity	1	GO:0004983	1
P-type sodium:potassium-exchanging transporter activity	P-type sodium:potassium-exchanging transporter activity	1	GO:0005391	1
P-type sodium transporter activity	P-type sodium transporter activity	1	GO:0008554	1
calcium-dependent protein serine/threonine kinase activity	calcium-dependent protein serine/threonine kinase activity	1	GO:0009931	1
ADP transmembrane transporter activity	ADP transmembrane transporter activity	1	GO:0015217	1
metallodipeptidase activity	metallodipeptidase activity	1	GO:0070573	1
intracellular cyclic nucleotide-activated monoatomic cation channel activity	intracellular cyclic nucleotide-activated monoatomic cation channel activity	1	GO:0005221	1
P-type potassium transmembrane transporter activity	P-type potassium transmembrane transporter activity	1	GO:0008556	1
calcium-dependent protein kinase activity	calcium-dependent protein kinase activity	1	GO:0010857	1
water channel activity	water channel activity	1	GO:0015250	1
alkane 1-monooxygenase activity	alkane 1-monooxygenase activity	1	GO:0018685	1
cyclic nucleotide-activated monoatomic ion channel activity	cyclic nucleotide-activated monoatomic ion channel activity	1	GO:0043855	1
linoleic acid epoxygenase activity	linoleic acid epoxygenase activity	1	GO:0071614	1
profilin binding	profilin binding	1	GO:0005522	1
monoamine transmembrane transporter activity	monoamine transmembrane transporter activity	1	GO:0008504	1
calcium:monoatomic cation antiporter activity	calcium:monoatomic cation antiporter activity	1	GO:0015368	1
co-receptor binding	co-receptor binding	1	GO:0039706	1
BMP receptor binding	BMP receptor binding	1	GO:0070700	1
G protein-coupled neurotransmitter receptor activity	G protein-coupled neurotransmitter receptor activity	1	GO:0099528	1
ATP transmembrane transporter activity	ATP transmembrane transporter activity	1	GO:0005347	1
cytoskeletal anchor activity	cytoskeletal anchor activity	1	GO:0008093	1
pseudouridine synthase activity	pseudouridine synthase activity	1	GO:0009982	1
potassium ion binding	potassium ion binding	1	GO:0030955	1
leukotriene-B4 20-monooxygenase activity	leukotriene-B4 20-monooxygenase activity	1	GO:0050051	1
DNA-(apurinic or apyrimidinic site) endonuclease activity	DNA-(apurinic or apyrimidinic site) endonuclease activity	1	GO:0003906	1
folic acid binding	folic acid binding	1	GO:0005542	1
microtubule minus-end binding	microtubule minus-end binding	1	GO:0051011	1
muscle alpha-actinin binding	muscle alpha-actinin binding	1	GO:0051371	1
DNA replication origin binding	DNA replication origin binding	1	GO:0003688	1
L-glutamate transmembrane transporter activity	L-glutamate transmembrane transporter activity	1	GO:0005313	1
potassium ion leak channel activity	potassium ion leak channel activity	1	GO:0022841	1
cGMP binding	cGMP binding	1	GO:0030553	1
G protein-coupled glutamate receptor binding	G protein-coupled glutamate receptor binding	1	GO:0035256	1
neurexin family protein binding	neurexin family protein binding	1	GO:0042043	1
diacylglycerol-dependent serine/threonine kinase activity	diacylglycerol-dependent serine/threonine kinase activity	1	GO:0004697	1
vascular endothelial growth factor receptor binding	vascular endothelial growth factor receptor binding	1	GO:0005172	1
Wnt receptor activity	Wnt receptor activity	1	GO:0042813	1
long-chain fatty acid omega-hydroxylase activity	long-chain fatty acid omega-hydroxylase activity	1	GO:0102033	1
fatty acid omega-hydroxylase activity	fatty acid omega-hydroxylase activity	1	GO:0120250	1
retinal dehydrogenase activity	retinal dehydrogenase activity	1	GO:0001758	1
dipeptidase activity	dipeptidase activity	1	GO:0016805	1
phosphatase activator activity	phosphatase activator activity	1	GO:0019211	1
solute:potassium antiporter activity	solute:potassium antiporter activity	1	GO:0022821	1
leak channel activity	leak channel activity	1	GO:0022840	1
narrow pore channel activity	narrow pore channel activity	1	GO:0022842	1
S-adenosyl-L-methionine binding	S-adenosyl-L-methionine binding	1	GO:1904047	1
retinoic acid 4-hydroxylase activity	retinoic acid 4-hydroxylase activity	1	GO:0008401	1
GTPase activating protein binding	GTPase activating protein binding	1	GO:0032794	1
purine ribonucleotide transmembrane transporter activity	purine ribonucleotide transmembrane transporter activity	1	GO:0005346	1
structural constituent of muscle	structural constituent of muscle	1	GO:0008307	1
acetylcholine receptor activity	acetylcholine receptor activity	1	GO:0015464	1
CCR6 chemokine receptor binding	CCR6 chemokine receptor binding	1	GO:0031731	1
carboxylesterase activity	carboxylesterase activity	1	GO:0106435	1
adenine nucleotide transmembrane transporter activity	adenine nucleotide transmembrane transporter activity	1	GO:0000295	1
GTP-dependent protein binding	GTP-dependent protein binding	1	GO:0030742	1
DNA polymerase binding	DNA polymerase binding	1	GO:0070182	1
dynein complex binding	dynein complex binding	1	GO:0070840	1
purine nucleotide transmembrane transporter activity	purine nucleotide transmembrane transporter activity	1	GO:0015216	1
outward rectifier potassium channel activity	outward rectifier potassium channel activity	1	GO:0015271	1
ATP-dependent protein folding chaperone	ATP-dependent protein folding chaperone	1	GO:0140662	1
ATPase activator activity	ATPase activator activity	1	GO:0001671	1
actin monomer binding	actin monomer binding	1	GO:0003785	1
prolactin receptor binding	prolactin receptor binding	1	GO:0005148	1
nucleotide transmembrane transporter activity	nucleotide transmembrane transporter activity	1	GO:0015215	1
Wnt-protein binding	Wnt-protein binding	1	GO:0017147	1
DNA polymerase activity	DNA polymerase activity	1	GO:0034061	1
poly(A) binding	poly(A) binding	1	GO:0008143	1
bitter taste receptor activity	bitter taste receptor activity	1	GO:0033038	1
P-type ion transporter activity	P-type ion transporter activity	1	GO:0015662	1
P-type transmembrane transporter activity	P-type transmembrane transporter activity	1	GO:0140358	1
oxidoreduction-driven active transmembrane transporter activity	oxidoreduction-driven active transmembrane transporter activity	1	GO:0015453	1
organophosphate ester transmembrane transporter activity	organophosphate ester transmembrane transporter activity	1	GO:0015605	1
glucuronosyltransferase activity	glucuronosyltransferase activity	1	GO:0015020	1
RNA polymerase II general transcription initiation factor activity	RNA polymerase II general transcription initiation factor activity	1	GO:0016251	1
cyclic nucleotide binding	cyclic nucleotide binding	1	GO:0030551	1
protein-membrane adaptor activity	protein-membrane adaptor activity	1	GO:0043495	1
taste receptor activity	taste receptor activity	1	GO:0008527	1
dynein intermediate chain binding	dynein intermediate chain binding	1	GO:0045505	1
extracellular matrix structural constituent conferring tensile strength	extracellular matrix structural constituent conferring tensile strength	1	GO:0030020	1
general transcription initiation factor activity	general transcription initiation factor activity	1	GO:0140223	1
structural constituent of ribosome	structural constituent of ribosome	1	GO:0003735	1
cyclase activator activity	cyclase activator activity	1	GO:0010853	1
myosin V binding	myosin V binding	1	GO:0031489	1
telomerase RNA binding	telomerase RNA binding	1	GO:0070034	1
translation regulator activity, nucleic acid binding	translation regulator activity, nucleic acid binding	1	GO:0090079	1
chromatin-protein adaptor activity	chromatin-protein adaptor activity	1	GO:0140463	1
histone deacetylase activity	histone deacetylase activity	1	GO:0004407	1
protein lysine deacetylase activity	protein lysine deacetylase activity	1	GO:0033558	1
tau protein binding	tau protein binding	1	GO:0048156	1
ATPase-coupled ion transmembrane transporter activity	ATPase-coupled ion transmembrane transporter activity	1	GO:0042625	1
ATPase activity, coupled to transmembrane movement of ions, rotational mechanism	ATPase activity, coupled to transmembrane movement of ions, rotational mechanism	1	GO:0044769	1
proton-transporting ATPase activity, rotational mechanism	proton-transporting ATPase activity, rotational mechanism	1	GO:0046961	1
methyl-CpG binding	methyl-CpG binding	1	GO:0008327	1
5'-3' RNA polymerase activity	5'-3' RNA polymerase activity	1	GO:0034062	1
RNA polymerase activity	RNA polymerase activity	1	GO:0097747	1
cyclase regulator activity	cyclase regulator activity	1	GO:0010851	1
P-type calcium transporter activity	P-type calcium transporter activity	1	GO:0005388	1
oxidoreductase activity, acting on the CH-CH group of donors	oxidoreductase activity, acting on the CH-CH group of donors	1	GO:0016627	1
protein kinase A catalytic subunit binding	protein kinase A catalytic subunit binding	1	GO:0034236	1
translation factor activity, RNA binding	translation factor activity, RNA binding	1	GO:0008135	1
acyl-CoA dehydrogenase activity	acyl-CoA dehydrogenase activity	1	GO:0003995	1
oxidoreductase activity, acting on the CH-CH group of donors, with a flavin as acceptor	oxidoreductase activity, acting on the CH-CH group of donors, with a flavin as acceptor	1	GO:0052890	1
lipid kinase activity	lipid kinase activity	1	GO:0001727	1
DNA-directed 5'-3' RNA polymerase activity	DNA-directed 5'-3' RNA polymerase activity	1	GO:0003899	1
TBP-class protein binding	TBP-class protein binding	1	GO:0017025	1
cyclase activity	cyclase activity	1	GO:0009975	1
fatty acid derivative binding	fatty acid derivative binding	1	GO:1901567	1
5S rRNA binding	5S rRNA binding	1	GO:0008097	1
insulin receptor substrate binding	insulin receptor substrate binding	1	GO:0043560	1
phosphatidylinositol monophosphate phosphatase activity	phosphatidylinositol monophosphate phosphatase activity	1	GO:0052744	1
adenylate cyclase activity	adenylate cyclase activity	1	GO:0004016	1
glutamate-gated receptor activity	glutamate-gated receptor activity	1	GO:0004970	1
7SK snRNA binding	7SK snRNA binding	1	GO:0097322	1
clathrin adaptor activity	clathrin adaptor activity	1	GO:0035615	1
translation initiation factor activity	translation initiation factor activity	1	GO:0003743	1
mitogen-activated protein kinase kinase kinase binding	mitogen-activated protein kinase kinase kinase binding	1	GO:0031435	1
protein-disulfide reductase activity	protein-disulfide reductase activity	1	GO:0015035	1
sodium channel activity	sodium channel activity	1	GO:0005272	1
cargo adaptor activity	cargo adaptor activity	1	GO:0140312	1
ATP-dependent diacylglycerol kinase activity	ATP-dependent diacylglycerol kinase activity	1	GO:0004143	1
oxidoreductase activity, acting on a sulfur group of donors, NAD(P) as acceptor	oxidoreductase activity, acting on a sulfur group of donors, NAD(P) as acceptor	1	GO:0016668	1
protein serine kinase activity	protein serine kinase activity	1	GO:0106310	1
fibroblast growth factor receptor binding	fibroblast growth factor receptor binding	1	GO:0005104	1
monosaccharide transmembrane transporter activity	monosaccharide transmembrane transporter activity	1	GO:0015145	1
acetylation-dependent protein binding	acetylation-dependent protein binding	1	GO:0140033	1
sugar transmembrane transporter activity	sugar transmembrane transporter activity	1	GO:0051119	1
modified amino acid transmembrane transporter activity	modified amino acid transmembrane transporter activity	1	GO:0072349	1
histone reader activity	histone reader activity	1	GO:0140566	1
phosphatidylinositol-3-phosphate phosphatase activity	phosphatidylinositol-3-phosphate phosphatase activity	1	GO:0004438	1
alpha-catenin binding	alpha-catenin binding	1	GO:0045294	1
phosphoserine residue binding	phosphoserine residue binding	1	GO:0050815	1
fatty-acyl-CoA binding	fatty-acyl-CoA binding	1	GO:0000062	1
NADH dehydrogenase (ubiquinone) activity	NADH dehydrogenase (ubiquinone) activity	1	GO:0008137	1
3',5'-cyclic-nucleotide phosphodiesterase activity	3',5'-cyclic-nucleotide phosphodiesterase activity	1	GO:0004114	1
3',5'-cyclic-GMP phosphodiesterase activity	3',5'-cyclic-GMP phosphodiesterase activity	1	GO:0047555	1
phosphatidylinositol kinase activity	phosphatidylinositol kinase activity	1	GO:0052742	1
S-acyltransferase activity	S-acyltransferase activity	1	GO:0016417	1
RNA 7-methylguanosine cap binding	RNA 7-methylguanosine cap binding	1	GO:0000340	1
MAP kinase kinase activity	MAP kinase kinase activity	1	GO:0004708	1
U6 snRNA binding	U6 snRNA binding	1	GO:0017070	1
insulin-like growth factor I binding	insulin-like growth factor I binding	1	GO:0031994	1
palmitoyltransferase activity	palmitoyltransferase activity	1	GO:0016409	1
translation elongation factor activity	translation elongation factor activity	1	GO:0003746	1
NADH dehydrogenase (quinone) activity	NADH dehydrogenase (quinone) activity	1	GO:0050136	1
voltage-gated sodium channel activity	voltage-gated sodium channel activity	1	GO:0005248	1
glucose transmembrane transporter activity	glucose transmembrane transporter activity	1	GO:0005355	1
hexose transmembrane transporter activity	hexose transmembrane transporter activity	1	GO:0015149	1
telomeric DNA binding	telomeric DNA binding	1	GO:0042162	1
RNA cap binding	RNA cap binding	1	GO:0000339	1
D1 dopamine receptor binding	D1 dopamine receptor binding	1	GO:0031748	1
cyclic-nucleotide phosphodiesterase activity	cyclic-nucleotide phosphodiesterase activity	1	GO:0004112	1
protein-cysteine S-palmitoyltransferase activity	protein-cysteine S-palmitoyltransferase activity	1	GO:0019706	1
protein-cysteine S-acyltransferase activity	protein-cysteine S-acyltransferase activity	1	GO:0019707	1
dopamine receptor binding	dopamine receptor binding	1	GO:0050780	1
lysine-acetylated histone binding	lysine-acetylated histone binding	1	GO:0070577	1
acyl-CoA binding	acyl-CoA binding	1	GO:0120227	1
oxidoreductase activity, acting on the CH-CH group of donors, NAD or NADP as acceptor	oxidoreductase activity, acting on the CH-CH group of donors, NAD or NADP as acceptor	1	GO:0016628	1
sequence-specific single stranded DNA binding	sequence-specific single stranded DNA binding	1	GO:0098847	1
NADH dehydrogenase activity	NADH dehydrogenase activity	1	GO:0003954	1
3',5'-cyclic-AMP phosphodiesterase activity	3',5'-cyclic-AMP phosphodiesterase activity	1	GO:0004115	1
microtubule plus-end binding	microtubule plus-end binding	1	GO:0051010	1
RNA polymerase I activity	RNA polymerase I activity	1	GO:0001054	1
RNA polymerase III activity	RNA polymerase III activity	1	GO:0001056	1
acid phosphatase activity	acid phosphatase activity	1	GO:0003993	1
urate transmembrane transporter activity	urate transmembrane transporter activity	1	GO:0015143	1
1-phosphatidylinositol-3-kinase activity	1-phosphatidylinositol-3-kinase activity	1	GO:0016303	1
racemase and epimerase activity, acting on carbohydrates and derivatives	racemase and epimerase activity, acting on carbohydrates and derivatives	1	GO:0016857	1
salt transmembrane transporter activity	salt transmembrane transporter activity	1	GO:1901702	1
ubiquitin ligase inhibitor activity	ubiquitin ligase inhibitor activity	1	GO:1990948	1
DNA-directed DNA polymerase activity	DNA-directed DNA polymerase activity	1	GO:0003887	1
NAD(P)H dehydrogenase (quinone) activity	NAD(P)H dehydrogenase (quinone) activity	1	GO:0003955	1
O-methyltransferase activity	O-methyltransferase activity	1	GO:0008171	1
cAMP binding	cAMP binding	1	GO:0030552	1
retinoic acid binding	retinoic acid binding	1	GO:0001972	1
ribosomal large subunit binding	ribosomal large subunit binding	1	GO:0043023	1
protein phosphatase activator activity	protein phosphatase activator activity	1	GO:0072542	1
disordered domain specific binding	disordered domain specific binding	1	GO:0097718	1
RNA polymerase III general transcription initiation factor activity	RNA polymerase III general transcription initiation factor activity	1	GO:0000995	1
voltage-gated chloride channel activity	voltage-gated chloride channel activity	1	GO:0005247	1
aspartic-type endopeptidase inhibitor activity	aspartic-type endopeptidase inhibitor activity	1	GO:0019828	1
oxidized DNA binding	oxidized DNA binding	1	GO:0032356	1
serine-type exopeptidase activity	serine-type exopeptidase activity	1	GO:0070008	1
delta-catenin binding	delta-catenin binding	1	GO:0070097	1
G-rich strand telomeric DNA binding	G-rich strand telomeric DNA binding	1	GO:0098505	1
transferrin receptor binding	transferrin receptor binding	1	GO:1990459	1
voltage-gated monoatomic ion channel activity involved in regulation of presynaptic membrane potential	voltage-gated monoatomic ion channel activity involved in regulation of presynaptic membrane potential	1	GO:0099508	1
histone methyltransferase binding	histone methyltransferase binding	1	GO:1990226	1
G-protein beta/gamma-subunit complex binding	G-protein beta/gamma-subunit complex binding	1	GO:0031683	1
protein disulfide isomerase activity	protein disulfide isomerase activity	1	GO:0003756	1
intramolecular oxidoreductase activity, transposing S-S bonds	intramolecular oxidoreductase activity, transposing S-S bonds	1	GO:0016864	1
androsterone dehydrogenase activity	androsterone dehydrogenase activity	1	GO:0047023	1
inositol phosphate phosphatase activity	inositol phosphate phosphatase activity	1	GO:0052745	1
oxidoreductase activity, acting on NAD(P)H, quinone or similar compound as acceptor	oxidoreductase activity, acting on NAD(P)H, quinone or similar compound as acceptor	1	GO:0016655	1
methylated histone binding	methylated histone binding	1	GO:0035064	1
mRNA regulatory element binding translation repressor activity	mRNA regulatory element binding translation repressor activity	1	GO:0000900	1
arginine N-methyltransferase activity	arginine N-methyltransferase activity	1	GO:0016273	1
protein-arginine N-methyltransferase activity	protein-arginine N-methyltransferase activity	1	GO:0016274	1
titin binding	titin binding	1	GO:0031432	1
AP-2 adaptor complex binding	AP-2 adaptor complex binding	1	GO:0035612	1
histone H3K36 methyltransferase activity	histone H3K36 methyltransferase activity	1	GO:0046975	1
methylation-dependent protein binding	methylation-dependent protein binding	1	GO:0140034	1
sulfuric ester hydrolase activity	sulfuric ester hydrolase activity	1	GO:0008484	1
single-stranded telomeric DNA binding	single-stranded telomeric DNA binding	1	GO:0043047	1
neurotrophin binding	neurotrophin binding	1	GO:0043121	1
snRNP binding	snRNP binding	1	GO:0070990	1
phosphatidylinositol phosphate phosphatase activity	phosphatidylinositol phosphate phosphatase activity	1	GO:0052866	1
nucleotide-sugar transmembrane transporter activity	nucleotide-sugar transmembrane transporter activity	1	GO:0005338	1
mRNA methyltransferase activity	mRNA methyltransferase activity	1	GO:0008174	1
cyclosporin A binding	cyclosporin A binding	1	GO:0016018	1
pre-mRNA intronic binding	pre-mRNA intronic binding	1	GO:0097157	1
voltage-gated calcium channel activity	voltage-gated calcium channel activity	1	GO:0005245	1
prenyltransferase activity	prenyltransferase activity	1	GO:0004659	1
mannosidase activity	mannosidase activity	1	GO:0015923	1
hydrolase activity, acting on carbon-nitrogen (but not peptide) bonds, in cyclic amides	hydrolase activity, acting on carbon-nitrogen (but not peptide) bonds, in cyclic amides	1	GO:0016812	1
racemase and epimerase activity	racemase and epimerase activity	1	GO:0016854	1
semaphorin receptor binding	semaphorin receptor binding	1	GO:0030215	1
peroxisome proliferator activated receptor binding	peroxisome proliferator activated receptor binding	1	GO:0042975	1
lncRNA binding	lncRNA binding	1	GO:0106222	1
catalytic activity, acting on a glycoprotein	catalytic activity, acting on a glycoprotein	1	GO:0140103	1
tRNA methyltransferase activity	tRNA methyltransferase activity	1	GO:0008175	1
phosphatidylinositol bisphosphate phosphatase activity	phosphatidylinositol bisphosphate phosphatase activity	1	GO:0034593	1
voltage-gated monoatomic anion channel activity	voltage-gated monoatomic anion channel activity	1	GO:0008308	1
ligand-gated sodium channel activity	ligand-gated sodium channel activity	1	GO:0015280	1
endonuclease activity, active with either ribo- or deoxyribonucleic acids and producing 3'-phosphomonoesters	endonuclease activity, active with either ribo- or deoxyribonucleic acids and producing 3'-phosphomonoesters	1	GO:0016894	1
acetylcholine-gated monoatomic cation-selective channel activity	acetylcholine-gated monoatomic cation-selective channel activity	1	GO:0022848	1
filamin binding	filamin binding	1	GO:0031005	1
acylglycerol lipase activity	acylglycerol lipase activity	1	GO:0047372	1
C2H2 zinc finger domain binding	C2H2 zinc finger domain binding	1	GO:0070742	1
ubiquitin-protein transferase activator activity	ubiquitin-protein transferase activator activity	1	GO:0097027	1
sequence-specific mRNA binding	sequence-specific mRNA binding	1	GO:1990825	1
RNA methyltransferase activity	RNA methyltransferase activity	1	GO:0008173	1
mechanosensitive monoatomic ion channel activity	mechanosensitive monoatomic ion channel activity	1	GO:0008381	1
protein kinase B binding	protein kinase B binding	1	GO:0043422	1
DNA damage sensor activity	DNA damage sensor activity	1	GO:0140612	1
translation activator activity	translation activator activity	1	GO:0008494	1
potassium channel inhibitor activity	potassium channel inhibitor activity	1	GO:0019870	1
clathrin heavy chain binding	clathrin heavy chain binding	1	GO:0032050	1
oxidized purine DNA binding	oxidized purine DNA binding	1	GO:0032357	1
dynactin binding	dynactin binding	1	GO:0034452	1
phosphatidylinositol trisphosphate phosphatase activity	phosphatidylinositol trisphosphate phosphatase activity	1	GO:0034594	1
unmethylated CpG binding	unmethylated CpG binding	1	GO:0045322	1
androstan-3-alpha,17-beta-diol dehydrogenase activity	androstan-3-alpha,17-beta-diol dehydrogenase activity	1	GO:0047044	1
ketosteroid monooxygenase activity	ketosteroid monooxygenase activity	1	GO:0047086	1
pre-miRNA binding	pre-miRNA binding	1	GO:0070883	1
efflux transmembrane transporter activity	efflux transmembrane transporter activity	1	GO:0015562	1
RNA polymerase II general transcription initiation factor binding	RNA polymerase II general transcription initiation factor binding	1	GO:0001091	1
delayed rectifier potassium channel activity	delayed rectifier potassium channel activity	1	GO:0005251	1
guanylate cyclase activity	guanylate cyclase activity	1	GO:0004383	1
high voltage-gated calcium channel activity	high voltage-gated calcium channel activity	1	GO:0008331	1
pyrimidine nucleotide-sugar transmembrane transporter activity	pyrimidine nucleotide-sugar transmembrane transporter activity	1	GO:0015165	1
oxidoreductase activity, acting on the CH-CH group of donors, oxygen as acceptor	oxidoreductase activity, acting on the CH-CH group of donors, oxygen as acceptor	1	GO:0016634	1
myristoyltransferase activity	myristoyltransferase activity	1	GO:0019107	1
bile acid binding	bile acid binding	1	GO:0032052	1
estrogen response element binding	estrogen response element binding	1	GO:0034056	1
RNA polymerase II C-terminal domain binding	RNA polymerase II C-terminal domain binding	1	GO:0099122	1
protein-containing complex destabilizing activity	protein-containing complex destabilizing activity	1	GO:0140776	1
insulin receptor binding	insulin receptor binding	1	GO:0005158	1
histone kinase activity	histone kinase activity	1	GO:0035173	1
cullin family protein binding	cullin family protein binding	1	GO:0097602	1
ferrous iron binding	ferrous iron binding	1	GO:0008198	1
RNA polymerase core enzyme binding	RNA polymerase core enzyme binding	1	GO:0043175	1
prostanoid receptor activity	prostanoid receptor activity	1	GO:0004954	1
photoreceptor activity	photoreceptor activity	1	GO:0009881	1
polyamine transmembrane transporter activity	polyamine transmembrane transporter activity	1	GO:0015203	1
metallochaperone activity	metallochaperone activity	1	GO:0016530	1
semaphorin receptor activity	semaphorin receptor activity	1	GO:0017154	1
mismatched DNA binding	mismatched DNA binding	1	GO:0030983	1
acetylcholine binding	acetylcholine binding	1	GO:0042166	1
histone H3 kinase activity	histone H3 kinase activity	1	GO:0140996	1
poly(A) RNA polymerase activity	poly(A) RNA polymerase activity	1	GO:1990817	1
metallocarboxypeptidase activity	metallocarboxypeptidase activity	1	GO:0004181	1
RNA endonuclease activity, producing 5'-phosphomonoesters	RNA endonuclease activity, producing 5'-phosphomonoesters	1	GO:0016891	1
rRNA methyltransferase activity	rRNA methyltransferase activity	1	GO:0008649	1
AMP binding	AMP binding	1	GO:0016208	1
alditol:NADP+ 1-oxidoreductase activity	alditol:NADP+ 1-oxidoreductase activity	1	GO:0004032	1
catalytic activity, acting on a rRNA	catalytic activity, acting on a rRNA	1	GO:0140102	1
ubiquitin-specific protease binding	ubiquitin-specific protease binding	1	GO:1990381	1
aminoacyl-tRNA editing activity	aminoacyl-tRNA editing activity	1	GO:0002161	1
poly(A)-specific ribonuclease activity	poly(A)-specific ribonuclease activity	1	GO:0004535	1
MAP-kinase scaffold activity	MAP-kinase scaffold activity	1	GO:0005078	1
DNA N-glycosylase activity	DNA N-glycosylase activity	1	GO:0019104	1
voltage-gated potassium channel activity involved in cardiac muscle cell action potential repolarization	voltage-gated potassium channel activity involved in cardiac muscle cell action potential repolarization	1	GO:0086008	1
bicarbonate:monoatomic anion antiporter activity	bicarbonate:monoatomic anion antiporter activity	1	GO:0140829	1
chloride:bicarbonate antiporter activity	chloride:bicarbonate antiporter activity	1	GO:0140900	1
endonuclease activity, active with either ribo- or deoxyribonucleic acids and producing 5'-phosphomonoesters	endonuclease activity, active with either ribo- or deoxyribonucleic acids and producing 5'-phosphomonoesters	1	GO:0016893	1
dynein light intermediate chain binding	dynein light intermediate chain binding	1	GO:0051959	1
protein-RNA adaptor activity	protein-RNA adaptor activity	1	GO:0140517	1
RNA polymerase II complex binding	RNA polymerase II complex binding	1	GO:0000993	1
adenyl-nucleotide exchange factor activity	adenyl-nucleotide exchange factor activity	1	GO:0000774	1
alpha-mannosidase activity	alpha-mannosidase activity	1	GO:0004559	1
intracellular calcium activated chloride channel activity	intracellular calcium activated chloride channel activity	1	GO:0005229	1
oxygen carrier activity	oxygen carrier activity	1	GO:0005344	1
glutamate binding	glutamate binding	1	GO:0016595	1
gamma-catenin binding	gamma-catenin binding	1	GO:0045295	1
ATP-dependent DNA damage sensor activity	ATP-dependent DNA damage sensor activity	1	GO:0140664	1
basal transcription machinery binding	basal transcription machinery binding	1	GO:0001098	1
basal RNA polymerase II transcription machinery binding	basal RNA polymerase II transcription machinery binding	1	GO:0001099	1
intracellular chloride channel activity	intracellular chloride channel activity	1	GO:0061778	1
histone H4 methyltransferase activity	histone H4 methyltransferase activity	1	GO:0140939	1
acetylgalactosaminyltransferase activity	acetylgalactosaminyltransferase activity	1	GO:0008376	1
icosanoid receptor activity	icosanoid receptor activity	1	GO:0004953	1
neurotrophin receptor binding	neurotrophin receptor binding	1	GO:0005165	1
carbohydrate:monoatomic cation symporter activity	carbohydrate:monoatomic cation symporter activity	1	GO:0005402	1
calcium-dependent phospholipase A2 activity	calcium-dependent phospholipase A2 activity	1	GO:0047498	1
I-SMAD binding	I-SMAD binding	1	GO:0070411	1
demethylase activity	demethylase activity	1	GO:0032451	1
NAD-retinol dehydrogenase activity	NAD-retinol dehydrogenase activity	1	GO:0004745	1
quinone binding	quinone binding	1	GO:0048038	1
polypeptide N-acetylgalactosaminyltransferase activity	polypeptide N-acetylgalactosaminyltransferase activity	1	GO:0004653	1
ferric iron binding	ferric iron binding	1	GO:0008199	1
misfolded protein binding	misfolded protein binding	1	GO:0051787	1
NADPH binding	NADPH binding	1	GO:0070402	1
histone H3K4 methyltransferase activity	histone H3K4 methyltransferase activity	1	GO:0042800	1
lysophospholipid acyltransferase activity	lysophospholipid acyltransferase activity	1	GO:0071617	1
protein transporter activity	protein transporter activity	1	GO:0140318	1
nuclear import signal receptor activity	nuclear import signal receptor activity	1	GO:0061608	1
TFIID-class transcription factor complex binding	TFIID-class transcription factor complex binding	1	GO:0001094	1
enoyl-CoA hydratase activity	enoyl-CoA hydratase activity	1	GO:0004300	1
phosphatidylinositol-4,5-bisphosphate 5-phosphatase activity	phosphatidylinositol-4,5-bisphosphate 5-phosphatase activity	1	GO:0004439	1
adrenergic receptor activity	adrenergic receptor activity	1	GO:0004935	1
G protein-coupled photoreceptor activity	G protein-coupled photoreceptor activity	1	GO:0008020	1
anaphase-promoting complex binding	anaphase-promoting complex binding	1	GO:0010997	1
NAD(P)H oxidase H2O2-forming activity	NAD(P)H oxidase H2O2-forming activity	1	GO:0016174	1
deSUMOylase activity	deSUMOylase activity	1	GO:0016929	1
oxalate transmembrane transporter activity	oxalate transmembrane transporter activity	1	GO:0019531	1
ribonuclease P RNA binding	ribonuclease P RNA binding	1	GO:0033204	1
UDP phosphatase activity	UDP phosphatase activity	1	GO:0045134	1
myosin II binding	myosin II binding	1	GO:0045159	1
calcium-independent phospholipase A2 activity	calcium-independent phospholipase A2 activity	1	GO:0047499	1
catecholamine binding	catecholamine binding	1	GO:1901338	1
voltage-gated potassium channel activity involved in ventricular cardiac muscle cell action potential repolarization	voltage-gated potassium channel activity involved in ventricular cardiac muscle cell action potential repolarization	1	GO:1902282	1
U1 snRNP binding	U1 snRNP binding	1	GO:1990446	1
ubiquitin ligase activator activity	ubiquitin ligase activator activity	1	GO:1990757	1
protein-hormone receptor activity	protein-hormone receptor activity	1	GO:0016500	1
3-beta-hydroxy-delta5-steroid dehydrogenase activity	3-beta-hydroxy-delta5-steroid dehydrogenase activity	1	GO:0003854	1
ribonuclease P activity	ribonuclease P activity	1	GO:0004526	1
prostaglandin receptor activity	prostaglandin receptor activity	1	GO:0004955	1
fucosyltransferase activity	fucosyltransferase activity	1	GO:0008417	1
palmitoyl-(protein) hydrolase activity	palmitoyl-(protein) hydrolase activity	1	GO:0008474	1
alcohol dehydrogenase [NAD(P)+] activity	alcohol dehydrogenase [NAD(P)+] activity	1	GO:0018455	1
phosphatidylinositol phosphate 5-phosphatase activity	phosphatidylinositol phosphate 5-phosphatase activity	1	GO:0034595	1
xylosyltransferase activity	xylosyltransferase activity	1	GO:0042285	1
histone H4K5 acetyltransferase activity	histone H4K5 acetyltransferase activity	1	GO:0043995	1
histone H4K8 acetyltransferase activity	histone H4K8 acetyltransferase activity	1	GO:0043996	1
inositol trisphosphate phosphatase activity	inositol trisphosphate phosphatase activity	1	GO:0046030	1
activin binding	activin binding	1	GO:0048185	1
peptide N-acetyltransferase activity	peptide N-acetyltransferase activity	1	GO:0034212	1
histone acetyltransferase activity	histone acetyltransferase activity	1	GO:0004402	1
1-acylglycerol-3-phosphate O-acyltransferase activity	1-acylglycerol-3-phosphate O-acyltransferase activity	1	GO:0003841	1
store-operated calcium channel activity	store-operated calcium channel activity	1	GO:0015279	1
oxidoreductase activity, acting on a sulfur group of donors, oxygen as acceptor	oxidoreductase activity, acting on a sulfur group of donors, oxygen as acceptor	1	GO:0016670	1
peptidyl-proline dioxygenase activity	peptidyl-proline dioxygenase activity	1	GO:0031543	1
ubiquitin-ubiquitin ligase activity	ubiquitin-ubiquitin ligase activity	1	GO:0034450	1
histone H4K12 acetyltransferase activity	histone H4K12 acetyltransferase activity	1	GO:0043997	1
palmitoyl hydrolase activity	palmitoyl hydrolase activity	1	GO:0098599	1
phosphatidylinositol-4,5-bisphosphate phosphatase activity	phosphatidylinositol-4,5-bisphosphate phosphatase activity	1	GO:0106019	1
N6-methyladenosine-containing RNA reader activity	N6-methyladenosine-containing RNA reader activity	1	GO:1990247	1
arrestin family protein binding	arrestin family protein binding	1	GO:1990763	1
histone H4 acetyltransferase activity	histone H4 acetyltransferase activity	1	GO:0010485	1
lysine N-acetyltransferase activity, acting on acetyl phosphate as donor	lysine N-acetyltransferase activity, acting on acetyl phosphate as donor	1	GO:0004468	1
potassium:proton antiporter activity	potassium:proton antiporter activity	1	GO:0015386	1
glucosidase activity	glucosidase activity	1	GO:0015926	1
endodeoxyribonuclease activity, producing 5'-phosphomonoesters	endodeoxyribonuclease activity, producing 5'-phosphomonoesters	1	GO:0016888	1
vinculin binding	vinculin binding	1	GO:0017166	1
anandamide 8,9 epoxidase activity	anandamide 8,9 epoxidase activity	1	GO:0062187	1
anandamide 11,12 epoxidase activity	anandamide 11,12 epoxidase activity	1	GO:0062188	1
WD40-repeat domain binding	WD40-repeat domain binding	1	GO:0071987	1
mitochondrial ribosome binding	mitochondrial ribosome binding	1	GO:0097177	1
glycerophospholipid flippase activity	glycerophospholipid flippase activity	1	GO:0140333	1
peptide-lysine-N-acetyltransferase activity	peptide-lysine-N-acetyltransferase activity	1	GO:0061733	1
sodium:proton antiporter activity	sodium:proton antiporter activity	1	GO:0015385	1
anandamide epoxidase activity	anandamide epoxidase activity	1	GO:0062186	1
anandamide 14,15 epoxidase activity	anandamide 14,15 epoxidase activity	1	GO:0062189	1
MDM2/MDM4 family protein binding	MDM2/MDM4 family protein binding	1	GO:0097371	1
histone H3 demethylase activity	histone H3 demethylase activity	1	GO:0141052	1
calcium-dependent cysteine-type endopeptidase activity	calcium-dependent cysteine-type endopeptidase activity	1	GO:0004198	1
histone H3 acetyltransferase activity	histone H3 acetyltransferase activity	1	GO:0010484	1
ATPase-coupled intramembrane lipid transporter activity	ATPase-coupled intramembrane lipid transporter activity	1	GO:0140326	1
MAP kinase activity	MAP kinase activity	1	GO:0004707	1
lysophosphatidic acid acyltransferase activity	lysophosphatidic acid acyltransferase activity	1	GO:0042171	1
cyclin-dependent protein serine/threonine kinase activity	cyclin-dependent protein serine/threonine kinase activity	1	GO:0004693	1
histone demethylase activity	histone demethylase activity	1	GO:0032452	1
cyclin-dependent protein kinase activity	cyclin-dependent protein kinase activity	1	GO:0097472	1
protein demethylase activity	protein demethylase activity	1	GO:0140457	1
four-way junction DNA binding	four-way junction DNA binding	1	GO:0000400	1
flippase activity	flippase activity	1	GO:0140327	1
RNA polymerase II CTD heptapeptide repeat modifying activity	RNA polymerase II CTD heptapeptide repeat modifying activity	1	GO:0140994	1
nucleocytoplasmic carrier activity	nucleocytoplasmic carrier activity	1	GO:0140142	1
sterol esterase activity	sterol esterase activity	1	GO:0004771	1
L-ascorbic acid binding	L-ascorbic acid binding	1	GO:0031418	1
minus-end-directed microtubule motor activity	minus-end-directed microtubule motor activity	1	GO:0008569	1
protein transmembrane transporter activity	protein transmembrane transporter activity	1	GO:0008320	1
phosphatidylinositol-5-phosphate binding	phosphatidylinositol-5-phosphate binding	1	GO:0010314	1
aminoacyl-tRNA ligase activity	aminoacyl-tRNA ligase activity	1	GO:0004812	1
ligase activity, forming carbon-oxygen bonds	ligase activity, forming carbon-oxygen bonds	1	GO:0016875	1
structural constituent of chromatin	structural constituent of chromatin	1	GO:0030527	1
microtubule motor activity	microtubule motor activity	1	GO:0003777	1
RNA polymerase II intronic transcription regulatory region sequence-specific DNA binding	RNA polymerase II intronic transcription regulatory region sequence-specific DNA binding	1	GO:0001162	1
intramolecular oxidoreductase activity, transposing C=C bonds	intramolecular oxidoreductase activity, transposing C=C bonds	1	GO:0016863	1
nuclear export signal receptor activity	nuclear export signal receptor activity	1	GO:0005049	1
steroid sulfotransferase activity	steroid sulfotransferase activity	1	GO:0050294	1
3'-phosphoadenosine 5'-phosphosulfate binding	3'-phosphoadenosine 5'-phosphosulfate binding	1	GO:0050656	1
S-methyltransferase activity	S-methyltransferase activity	1	GO:0008172	1
lipid phosphatase activity	lipid phosphatase activity	1	GO:0042577	1
